# Supplementary material for: GWAS meta-analyses clarify the genetics of cervical phenotypes and inform risk stratification for cervical cancer
Source: Hum Mol Genet. 2023 Mar 16;32(12):2103–16. doi: 10.1093/hmg/ddad043 (PMC10244231; doi:10.1093/hmg/ddad043)
Supplement: Supplementary_Figures_ddad043 [file supplementary_figures_ddad043.zip]

Archive with 1 entries (1 files):
- Supplementary_Figures_ddad043.docx
