# Supplementary material for: GWAS meta-analyses clarify the genetics of cervical phenotypes and inform risk stratification for cervical cancer
Source: Hum Mol Genet. 2023 Mar 16;32(12):2103–16. doi: 10.1093/hmg/ddad043 (PMC10244231; doi:10.1093/hmg/ddad043)
Supplement: Cervical_phenotypes_manuscript_supplementary_tables_010222_ddad043 [file cervical_phenotypes_manuscript_supplementary_tables_010222_ddad043.xlsx]

## Sheet: ST1
Supplementary Table 1. Cervical cancer credible set variant CADD and Regulome Database scores and chromatin annotation in HeLa cells
uniqID	uniqID_hg38	rsID	RDB	E117(HeLa.S3.Cervical.Carcinoma)	E055 (Foreskin.Fibroblast.Primary.Cells.skin01)	E056 (Foreskin.Fibroblast.Primary.Cells.skin02)	E057 (Foreskin.Keratinocyte.Primary.Cells.skin02)	E058 (Foreskin.Keratinocyte.Primary.Cells.skin03)	E059 (Foreskin.Melanocyte.Primary.Cells.skin01)	E061 (Foreskin.Melanocyte.Primary.Cells.skin03)	E079 (Esophagus)	E106 (Sigmoid.colon)	E126 (NHDF.Ad.Adult.Dermal.Fibroblast.Primary.Cells)	E127 (NHEK.Epidermal.Keratinocyte.Primary.Cells)	GWAS_pval
1:22348409:A:G	1:22021916:A:G	rs10917119	7	5	5	5	5	5	5	15	15	15	5	5	2.34e-07
1:22349386:C:T	1:22022893:C:T	rs79050195	2b	5	5	5	5	5	5	15	15	15	5	5	6.83e-07
1:22353136:A:G	1:22026643:A:G	rs3768579	NA	2	1	1	1	1	5	2	15	5	2	7	2.66e-07
1:22354538:A:C	1:22028045:A:C	rs80173514	7	15	5	5	5	15	5	5	15	5	15	5	2.69e-07
1:22355978:A:G	1:22029485:A:G	rs10917123	6	15	5	5	5	15	5	5	15	5	15	5	1.8e-06
1:22357229:A:T	1:22030736:A:T	rs3820687	3a	15	4	4	5	15	4	5	15	6	15	5	2.05e-06
1:22358457:C:T	1:22031964:C:T	rs2473290	5	15	5	5	5	15	5	5	15	5	15	5	3.96e-08
1:22358595:A:G	1:22032102:A:G	rs61778045	7	15	5	5	5	15	5	5	15	5	15	5	4.16e-07
1:22358789:G:T	1:22032296:G:T	rs61778046	7	15	5	5	5	15	5	5	15	5	15	5	4.18e-07
1:22358836:C:T	1:22032343:C:T	rs12027753	7	15	5	5	5	15	5	5	15	5	15	5	3.09e-07
1:22359994:A:G	1:22033501:A:G	rs2501287	NA	15	5	5	5	15	5	5	15	5	15	5	3.16e-06
1:22360049:C:T	1:22033556:C:T	rs10917125	7	15	5	5	5	15	5	5	15	5	15	5	2.82e-06
1:22360383:A:G	1:22033890:A:G	rs12021637	7	15	5	5	5	15	5	5	15	5	15	5	2.48e-06
1:22360581:G:T	1:22034088:G:T	rs2501286	NA	15	5	5	5	15	5	5	15	5	15	5	2.09e-06
1:22360689:C:T	1:22034196:C:T	rs2473284	NA	15	5	5	5	15	5	5	15	5	15	5	2.05e-06
1:22360800:A:G	1:22034307:A:G	rs2473283	NA	15	5	5	5	15	5	5	15	5	15	5	2.63e-06
1:22360869:C:T	1:22034376:C:T	rs7525440	5	15	5	5	5	15	5	5	15	5	15	5	2.7e-06
1:22361062:C:T	1:22034569:C:T	rs4654781	6	15	5	5	5	15	5	5	15	5	15	5	3.02e-06
1:22361229:C:T	1:22034736:C:T	rs111992780	6	15	5	5	5	15	5	5	15	5	15	5	1.82e-07
1:22362194:C:T	1:22035701:C:T	rs2473276	NA	15	5	5	5	15	5	5	15	5	15	5	2.51e-06
1:22362197:A:G	1:22035704:A:G	rs2501284	NA	15	5	5	5	15	5	5	15	5	15	5	1.98e-06
1:22362717:C:T	1:22036224:C:T	rs2473275	NA	15	5	5	5	15	5	15	15	5	15	5	2.69e-06
1:22364958:A:C	1:22038465:A:C	rs2501281	2b	15	7	5	5	5	5	15	5	7	15	5	9.82e-08
1:22365689:C:T	1:22039196:C:T	rs12405695	7	15	7	5	5	5	5	15	5	7	15	5	2.8e-07
1:22366102:C:T	1:22039609:C:T	rs10917128	5	7	7	5	5	5	5	15	5	7	15	7	2.27e-07
1:22367073:G:T	1:22040580:G:T	rs72665317	7	7	7	5	7	7	15	15	7	5	5	7	4.43e-07
1:22371065:G:T	1:22044572:G:T	rs10917130	6	5	7	7	7	7	15	15	5	15	5	7	1.8e-07
1:22378280:A:T	1:22051787:A:T	rs725158	5	5	5	14	5	5	5	5	5	15	5	14	4.27e-08
1:22378880:A:C	1:22052387:A:C	rs3754496	NA	2	2	1	2	1	1	1	2	7	1	2	4.51e-08
1:22388872:C:T	1:22062379:C:T	rs17837951	5	5	7	5	5	7	5	5	5	5	7	5	4.18e-08
1:22397199:C:T	1:22070706:C:T	rs2501256	5	5	5	5	7	5	5	5	5	5	5	5	1.85e-07
1:22403357:A:G	1:22076864:A:G	rs12038474	7	5	7	5	6	6	7	6	7	7	5	6	3.93e-08
1:22414785:G:T	1:22088292:G:T	rs2268179	NA	4	6	7	6	4	5	6	5	6	6	6	5.03e-08
1:22415410:A:T	1:22088917:A:T	rs2268177	5	4	6	7	6	6	7	6	5	6	6	6	3.81e-08
1:22422721:A:G	1:22096228:A:G	rs10917151	5	4	6	5	4	4	4	4	5	4	6	4	5.55e-08
1:22436446:C:G	1:22109953:C:G	rs7412010	7	5	5	5	4	5	5	5	5	4	5	5	6.38e-08
1:22439520:C:T	1:22113027:C:T	rs4654783	1f	5	6	6	4	4	4	4	4	4	5	4	6.07e-08
1:22450487:C:T	1:22123994:C:T	rs2235529	NA	15	14	5	5	15	7	15	7	5	5	5	7.87e-08
1:22361356:C:G	1:22034863:C:G	rs2473280	5	15	4	4	4	15	4	4	15	4	15	4	2.35e-06
1:22462131:G:T	1:22135638:G:T	rs10799737	5	15	13	13	13	4	13	13	4	13	13	13
2:113968307:A:G	2:113210730:A:G	rs1015755	5	7	7	15	7	7	14	14	7	5	7	7	1.23e-14
2:113968803:G:T	2:113211226:G:T	rs1015753	NA	2	7	7	7	7	14	14	7	7	7	2	2.02e-14
2:113971599:A:G	2:113214022:A:G	rs6736334	3a	5	14	14	7	5	14	14	7	15	5	7	7.36e-15
2:113973801:C:T	2:113216224:C:T	rs1077855	NA	5	14	14	5	7	14	14	5	15	5	5	6.22e-15
2:113975110:A:G	2:113217533:A:G	rs1049137	5	7	7	12	7	7	12	7	5	7	5	7	8.98e-15
2:113977936:C:T	2:113220359:C:T	rs4849176	4	7	7	7	7	7	14	5	7	7	7	7	1.6e-13
2:113978650:C:T	2:113221073:C:T	rs7578633	5	7	14	14	5	15	14	5	5	5	15	15	2.25e-15
2:113978940:C:G	2:113221363:C:G	rs11123170	1f	7	14	14	5	15	14	5	5	5	15	15	2.07e-15
2:113980645:C:G	2:113223068:C:G	rs12472361	7	15	13	14	5	15	14	5	5	5	15	15	5.28e-15
2:113981022:A:G	2:113223445:A:G	rs6707386	5	15	13	14	5	15	14	5	5	5	15	15	2.02e-15
2:113981137:C:T	2:113223560:C:T	rs6755040	5	15	13	14	5	15	14	5	5	5	15	15	1.35e-15
2:113982584:C:T	2:113225007:C:T	rs4849177	6	15	14	14	5	15	14	5	5	5	15	15	1.34e-15
2:113982608:A:G	2:113225031:A:G	rs4849178	6	15	14	14	5	15	14	5	5	5	15	15	4.28e-15
2:113984303:C:T	2:113226726:C:T	rs11123172	1f	15	14	14	5	15	14	15	5	5	15	15	1.5e-15
2:113985170:C:T	2:113227593:C:T	rs4849179	1b	15	14	14	5	15	14	15	5	5	15	15	1.68e-15
2:113986629:C:T	2:113229052:C:T	rs35222158	4	7	14	14	5	15	14	15	5	7	15	15	4.78e-15
2:113988492:A:G	2:113230915:A:G	rs10175462	5	5	14	14	5	15	14	15	5	15	15	15	1.41e-15
2:113989236:C:T	2:113231659:C:T	rs2863242	4	5	14	14	5	15	14	15	5	15	15	15	4.39e-15
2:113989267:C:T	2:113231690:C:T	rs2863243	1f	5	14	14	5	15	14	15	5	15	15	15	1.77e-15
2:113989327:C:T	2:113231750:C:T	rs7563094	5	5	14	14	5	15	14	15	5	15	15	15	1.6e-15
2:113990242:C:T	2:113232665:C:T	rs2166421	NA	5	14	14	5	15	14	15	5	15	15	15	5.1e-15
2:113990261:A:G	2:113232684:A:G	rs7421852	4	5	14	14	5	15	14	15	5	15	15	15	3.06e-15
2:113990393:A:C	2:113232816:A:C	rs10206269	2b	5	14	14	5	15	14	15	5	15	15	15	2.99e-15
2:113991970:A:G	2:113234393:A:G	rs4849181	2b	5	7	7	7	7	14	15	7	15	7	7	3.45e-15
2:113992201:A:G	2:113234624:A:G	rs4849182	7	5	7	7	7	7	14	15	5	15	7	5	5.37e-15
2:113993344:A:C	2:113235767:A:C	rs7589901	4	5	8	1	1	1	14	1	5	15	5	1	4.23e-14
2:113993385:C:G	2:113235808:C:G	rs7576384	4	5	8	1	1	1	14	1	5	15	5	1	1.86e-14
2:113985186:C:G	2:113227609:C:G	rs4849180	4	15	13	13	15	4	13	15	4	4	15	15
2:113971755:C:CA	2:113214178:C:CA	rs200152680	3a	4	13	13	7	7	13	13	7	15	4	7
5:1311693:C:T	5:1311578:C:T	rs6866294	5	14	13	13	14	14	13	13	9	15	14	9	9.89e-14
5:1312020:C:T	5:1311905:C:T	rs6866783	5	14	13	13	14	14	13	13	9	15	14	9	2.29e-13
5:1312457:A:G	5:1312342:A:G	rs13356727	4	14	13	13	14	14	12	14	9	7	14	9	1.08e-13
5:1312935:C:T	5:1312820:C:T	rs13355267	5	14	13	13	14	14	12	14	9	5	14	15	7.35e-14
5:1313701:A:G	5:1313586:A:G	rs28379291	4	14	12	12	14	14	13	14	9	5	5	15	2.56e-13
5:1314009:C:T	5:1313894:C:T	rs10078017	4	14	13	13	14	14	13	14	15	7	5	15	3.4e-13
5:1315343:A:G	5:1315228:A:G	rs4975615	4	14	13	14	14	14	14	14	7	7	5	15	2.5e-13
5:1315660:A:G	5:1315545:A:G	rs4975616	3a	14	14	14	7	7	14	5	7	5	5	7	1.33e-13
5:1317820:A:G	5:1317705:A:G	rs3816659	NA	4	4	5	4	4	5	4	5	4	5	4	4.29e-13
5:1320136:A:G	5:1320021:A:G	rs421629	NA	4	4	4	4	4	4	4	4	4	5	4	3.53e-12
5:1320247:A:G	5:1320132:A:G	rs380286	5	4	4	4	4	4	4	4	4	4	5	4	1.96e-13
5:1322087:C:T	5:1321972:C:T	rs401681	5	4	4	4	4	4	4	4	4	4	5	4	1.26e-13
5:1322468:A:G	5:1322353:A:G	rs381949	NA	4	4	4	4	4	4	4	4	4	4	4	2.23e-13
5:1323212:C:T	5:1323097:C:T	rs13178866	4	4	4	4	4	4	6	4	4	4	5	4	1.56e-12
5:1324121:A:G	5:1324006:A:G	rs414965	NA	4	4	4	4	4	4	4	4	4	5	4	2.08e-13
5:1325590:C:T	5:1325475:C:T	rs421284	5	4	4	6	8	4	4	4	4	4	5	4	1.5e-13
5:1325767:A:G	5:1325652:A:G	rs466502	NA	6	6	6	8	4	4	4	4	4	7	4	7.12e-14
5:1325803:A:G	5:1325688:A:G	rs465498	NA	3	6	6	8	4	4	4	4	4	7	4	5.94e-14
5:1330253:C:T	5:1330138:C:T	rs452932	NA	7	6	6	6	6	6	5	6	4	5	3	5.56e-14
5:1330840:C:T	5:1330725:C:T	rs452384	NA	6	6	6	6	6	6	5	6	4	5	6	5.19e-14
5:1331219:A:G	5:1331104:A:G	rs370348	NA	8	6	6	6	6	6	6	6	4	5	6	4.53e-14
5:1333077:A:G	5:1332962:A:G	rs2447853	4	8	4	4	4	4	4	4	4	4	4	4	2.92e-12
5:1336178:A:T	5:1336063:A:T	rs457130	4	4	4	4	4	4	6	4	6	4	5	4	2.26e-13
5:1336221:C:T	5:1336106:C:T	rs467095	NA	4	4	4	4	4	6	4	6	4	5	4	4.45e-14
5:1336243:A:G	5:1336128:A:G	rs455433	NA	4	4	4	4	4	6	4	6	4	5	4	5.75e-14
5:1336459:C:T	5:1336344:C:T	rs460073	NA	4	4	4	4	4	4	4	4	4	5	4	6.02e-14
5:1336626:A:T	5:1336511:A:T	rs462608	5	4	4	4	4	4	4	4	4	4	5	4	2.67e-13
5:1337070:C:T	5:1336955:C:T	rs456366	NA	4	4	4	4	4	4	4	4	4	5	4	4.57e-14
5:1337106:A:T	5:1336991:A:T	rs459961	5	4	4	4	4	4	4	4	4	4	5	4	5.77e-14
5:1337906:A:T	5:1337791:A:T	rs31484	3a	4	4	4	4	4	4	4	4	4	5	4	4.98e-14
5:1341101:C:G	5:1340986:C:G	rs31487	5	4	4	4	4	4	4	4	4	4	4	4	8e-14
5:1342714:A:C	5:1342599:A:C	rs31489	7	4	4	4	4	4	4	4	5	4	5	4	9.1e-14
5:1345474:A:G	5:1345359:A:G	rs27996	NA	1	1	1	10	1	1	1	1	1	1	1	4.5e-13
5:1346303:C:G	5:1346188:C:G	rs27070	4	2	2	2	2	2	2	2	5	7	2	2	1.61e-13
5:1347128:C:T	5:1347013:C:T	rs27069	NA	14	5	5	14	7	5	5	5	15	15	5	6.13e-15
5:1348798:A:T	5:1348683:A:T	rs37011	2b	14	14	14	14	14	7	5	15	15	15	5	1.32e-13
5:1349535:A:G	5:1349420:A:G	rs37010	NA	14	14	14	14	14	5	5	7	15	15	5	2.25e-13
5:1350339:C:T	5:1350224:C:T	rs37009	NA	13	14	14	14	14	5	5	15	15	15	14	1.45e-12
5:1350397:A:G	5:1350282:A:G	rs40182	NA	13	14	14	14	14	5	5	15	15	15	14	1.79e-12
5:1351538:A:G	5:1351423:A:G	rs37008	NA	13	13	14	14	14	7	7	15	15	15	14	2.08e-12
5:1352372:C:G	5:1352257:C:G	rs37007	4	13	13	14	14	14	5	5	15	15	15	14	2.26e-12
5:1344458:A:G	5:1344343:A:G	rs31490	4	1	1	1	1	4	1	1	1	1	1	1	1.6e-14
17:37903731:A:G	17:39747478:A:G	rs2941519	NA	5	13	13	4	4	14	14	4	5	15	5	6.11e-09
17:37905107:C:T	17:39748854:C:T	rs9747973	5	5	13	14	5	5	14	14	5	5	15	5	8.61e-10
17:37910368:C:T	17:39754115:C:T	rs2941522	NA	1	1	1	1	11	2	2	1	1	1	1	1.37e-09
17:37921742:C:T	17:39765489:C:T	rs907091	1f	14	13	14	13	13	14	9	5	5	13	13	1.68e-09
17:37928059:C:T	17:39771806:C:T	rs2952140	NA	14	13	13	13	14	15	14	5	7	13	13	2.03e-09
17:37929816:C:T	17:39773563:C:T	rs2313430	NA	14	13	13	13	14	15	14	5	5	13	13	2.05e-09
17:37938047:C:T	17:39781794:C:T	rs10445308	1f	14	13	14	7	7	15	14	15	14	13	7	6.35e-09
17:37939839:C:T	17:39783586:C:T	rs12942330	6	14	14	14	5	5	15	14	15	7	14	5	6.12e-09
17:37940808:C:T	17:39784555:C:T	rs11658993	7	14	14	14	5	5	15	14	15	5	14	5	4.06e-09
17:37960017:C:T	17:39803764:C:T	rs2952144	6	14	14	14	15	15	15	15	15	14	14	15	1.57e-09
17:37962987:A:T	17:39806734:A:T	rs4795395	7	14	13	14	15	15	15	15	15	15	13	15	6.3e-09
17:37970149:A:G	17:39813896:A:G	rs9909593	1f	14	13	14	14	14	15	15	15	15	13	15	4.56e-09
17:37976469:C:T	17:39820216:C:T	rs9303277	1f	14	14	14	7	14	15	7	15	15	14	15	1e-09
17:37983492:C:T	17:39827239:C:T	rs12944882	7	14	13	13	14	14	15	15	15	5	14	14	2.37e-08
17:37985801:A:G	17:39829548:A:G	rs3816470	NA	14	14	14	14	15	15	15	15	5	14	14	2.69e-08
17:38020419:C:T	17:39864166:C:T	rs1453559	NA	14	11	11	11	11	11	11	10	11	13	12	2.17e-09
17:38026169:C:T	17:39869916:C:T	rs11655198	6	14	14	14	14	14	14	14	15	14	14	14	1.62e-09
17:38026286:A:T	17:39870033:A:T	rs11650661	7	14	14	14	14	14	14	14	15	14	14	14	1.6e-09
17:38026361:C:G	17:39870108:C:G	rs11655292	7	14	14	14	14	14	14	14	15	14	14	14	1.51e-09
17:38028634:G:T	17:39872381:G:T	rs11557467	5	14	14	14	14	14	15	14	15	15	14	14	1.55e-09
17:38029120:C:G	17:39872867:C:G	rs12936231	1f	14	14	14	14	14	15	14	15	15	14	14	2.86e-09
17:38031030:A:G	17:39874777:A:G	rs9903250	7	14	14	14	14	14	15	14	15	15	14	14	1.73e-09
17:38031164:C:T	17:39874911:C:T	rs11658278	7	14	14	14	14	14	15	14	15	15	14	14	3.03e-09
17:38042777:A:T	17:39886524:A:T	rs9908132	7	14	14	14	14	14	14	14	15	15	14	14	1.68e-09
17:38043343:A:G	17:39887090:A:G	rs9901146	6	14	14	14	14	14	14	14	15	15	14	14	1.69e-09
17:38045725:C:T	17:39889472:C:T	rs12103884	4	14	14	14	14	14	14	14	15	15	14	14	1.81e-09
17:38048244:C:T	17:39891991:C:T	rs9906951	7	14	14	14	13	13	14	14	15	15	13	13	2.21e-09
17:38049102:C:T	17:39892849:C:T	rs12950209	7	13	13	13	13	13	14	14	15	15	13	13	1.5e-09
17:38049233:C:T	17:39892980:C:T	rs12950743	1f	13	13	13	13	14	14	14	15	15	13	13	1.58e-09
17:38049589:C:T	17:39893336:C:T	rs7359623	6	14	13	14	14	14	14	14	15	15	13	13	4.08e-09
17:38051348:A:G	17:39895095:A:G	rs8067378	1f	15	14	14	14	14	15	14	15	15	13	14	2.38e-09
17:38053207:C:G	17:39896954:C:G	rs12453507	7	15	14	15	14	14	15	14	15	15	14	14	3.98e-10
17:38062217:C:T	17:39905964:C:T	rs2305479	NA	15	4	4	4	5	15	15	5	4	15	15	5.81e-10
17:38063381:C:T	17:39907128:C:T	rs883770	7	15	4	4	4	5	15	15	5	4	15	15	5.24e-10
17:38063738:C:T	17:39907485:C:T	rs62067034	6	15	4	5	4	5	15	15	5	4	15	15	5.53e-10
17:38063929:C:T	17:39907676:C:T	rs36000226	7	15	4	5	4	5	15	15	5	4	15	5	5.31e-10
17:38066240:C:T	17:39909987:C:T	rs2290400	NA	15	4	5	4	5	15	15	5	4	15	5	1.91e-09
17:38066267:G:T	17:39910014:G:T	rs1008723	6	15	4	5	4	5	15	15	5	4	15	5	7.67e-10
17:38066372:C:T	17:39910119:C:T	rs56380902	7	15	4	5	4	5	15	15	5	4	15	5	1.28e-09
17:38067533:A:G	17:39911280:A:G	rs4795401	7	15	4	5	4	5	15	15	5	4	15	5	1.41e-09
17:38068043:C:T	17:39911790:C:T	rs869402	6	15	4	5	5	5	15	15	5	4	15	5	3.09e-09
17:38068514:C:T	17:39912261:C:T	rs1011082	NA	15	5	5	5	5	5	15	5	4	15	5	3.03e-09
17:38069076:A:G	17:39912823:A:G	rs921650	NA	15	5	5	5	5	5	15	5	4	15	5	2.92e-09
17:38069274:C:T	17:39913021:C:T	rs921649	NA	15	5	5	5	5	5	15	5	4	15	5	2.93e-09
17:38069949:C:T	17:39913696:C:T	rs7216389	6	15	4	5	5	4	5	15	5	4	15	5	2.9e-09
17:38070071:C:T	17:39913818:C:T	rs7216558	5	15	4	5	5	4	5	15	5	4	15	5	5.11e-09
17:38070789:C:T	17:39914536:C:T	rs7221605	6	15	5	5	5	5	5	15	5	5	15	5	4.24e-10
17:38072173:G:T	17:39915920:G:T	rs1031458	4	15	5	5	5	5	5	5	5	5	5	5	3.52e-10
17:38072247:G:T	17:39915994:G:T	rs1031460	4	15	5	5	5	5	5	5	5	5	5	5	1.74e-10
17:38072402:C:T	17:39916149:C:T	rs8065777	6	15	5	5	5	5	5	5	5	5	5	5	3.52e-10
17:38072727:C:T	17:39916474:C:T	rs2872516	5	15	5	5	5	5	5	5	5	5	5	5	8.05e-09
17:38074031:C:T	17:39917778:C:T	rs9303280	6	15	4	4	5	5	5	5	5	2	5	5	3.24e-10
17:38074046:A:G	17:39917793:A:G	rs9303281	6	15	4	4	5	5	5	5	5	2	5	5	4.69e-09
17:38074518:C:T	17:39918265:C:T	rs7219923	1f	5	4	4	4	5	5	5	5	1	5	5	4.62e-09
17:38075426:A:G	17:39919173:A:G	rs7224129	1f	5	4	6	4	5	5	5	5	6	5	4	4.97e-09
17:38076137:G:T	17:39919884:G:T	rs8074437	6	5	4	4	4	4	5	5	5	5	5	4	4.17e-09
17:38082807:C:T	17:39926554:C:T	rs12603332	1f	2	2	2	2	2	2	2	7	1	2	2	1.62e-10
17:38088417:C:T	17:39932164:C:T	rs4795405	6	15	14	14	15	14	14	15	15	5	15	14	1.51e-09

## Sheet: ST2
Supplementary Table 2. Colocalisation analysis results with posterior probability for colocalisation >0.8
locus	eqtl	iteration	traits	posterior_prob	regional_prob	candidate_snp	posterior_explained_by_snp	n_snps_tested
1p36.12	eQTL_Schmiedel_2018.Treg_memory_txrev.nominal.sorted..txt	2	GWAS, ENSG00000070831.grp_1.downstream.ENST00000648594, ENSG00000070831.grp_2.downstream.ENST00000400259, ENSG00000070831.grp_2.downstream.ENST00000648594	0.8799	0.9527	1:22038465_A_C	0.9304	2634
1p36.12	eQTL_GTEx.breast_ge.nominal.sorted..txt	1	GWAS, ENSG00000285752	0.8724	0.9992	1:22044572_G_T	0.7016	2434
1p36.12	eQTL_Kasela_2017.T-cell_CD4_microarray.nominal.sorted..txt	1	GWAS, ILMN_3194087, ILMN_3272768	0.9696	0.9999	1:22031964_C_T	1	2476
1p36.12	eQTL_CEDAR.transverse_colon_microarray.nominal.sorted..txt	1	GWAS, ILMN_3194087, ILMN_3272768	0.8452	0.9996	1:22044572_G_T	0.9159	2423
1p36.12	eQTL_GTEx.esophagus_mucosa_ge.nominal.sorted..txt	1	GWAS, ENSG00000285752	0.9395	0.977	1:22031964_C_T	0.9801	2434
1p36.12	eQTL_GTEx.skin_not_sun_exposed_txrev.nominal.sorted..txt	4	GWAS, ENSG00000218510.grp_1.downstream.ENST00000635675, ENSG00000218510.grp_2.downstream.ENST00000434233, ENSG00000218510.grp_2.downstream.ENST00000635675	0.9775	0.9999	1:22031964_C_T	0.9993	2434
1p36.12	eQTL_GTEx.thyroid_ge.nominal.sorted..txt	1	GWAS, ENSG00000285752	0.918	0.9735	1:22031964_C_T	0.7751	2434
1p36.12	eQTL_GTEx.ovary_txrev.nominal.sorted..txt	3	GWAS, ENSG00000218510.grp_2.downstream.ENST00000635675	0.8132	0.9023	1:22038465_A_C	0.5126	2422
1p36.12	eQTL_CEDAR.monocyte_CD14_microarray.nominal.sorted..txt	1	GWAS, ILMN_3194087, ILMN_3272768	0.8134	0.9994	1:22032343_C_T	0.9968	2423
1p36.12	eQTL_Naranbhai_2015.neutrophil_CD16_microarray.nominal.sorted..txt	2	GWAS, ILMN_1675156	0.8662	0.958	1:22088917_A_T	0.1586	2424
1p36.12	eQTL_GTEx.artery_tibial_txrev.nominal.sorted..txt	9	GWAS, ENSG00000218510.grp_1.downstream.ENST00000434233, ENSG00000218510.grp_2.downstream.ENST00000434233, ENSG00000218510.grp_2.downstream.ENST00000635675	0.8346	0.9983	1:22039609_C_T	0.4611	2434
1p36.12	eQTL_GTEx.nerve_tibial_ge.nominal.sorted..txt	1	GWAS, ENSG00000285752	0.9406	0.9824	1:22031964_C_T	0.9474	2434
1p36.12	eQTL_Kasela_2017.T-cell_CD8_microarray.nominal.sorted..txt	1	GWAS, ILMN_3194087, ILMN_3272768	0.9696	0.9999	1:22031964_C_T	1	2476
1p36.12	eQTL_Fairfax_2014.monocyte_LPS2_microarray.nominal.sorted..txt	1	GWAS, ILMN_3194087, ILMN_3272768	0.9211	0.9998	1:22038465_A_C	1	2442
1p36.12	eQTL_GTEx.pancreas_txrev.nominal.sorted..txt	5	GWAS, ENSG00000218510.grp_1.downstream.ENST00000434233, ENSG00000218510.grp_2.downstream.ENST00000434233, ENSG00000218510.grp_2.downstream.ENST00000635675	0.9436	0.9983	1:22031964_C_T	0.9998	2430
1p36.12	eQTL_CEDAR.rectum_microarray.nominal.sorted..txt	1	GWAS, ILMN_3194087	0.908	0.9995	1:22088917_A_T	0.2642	2423
1p36.12	eQTL_GTEx.brain_cerebellum_txrev.nominal.sorted..txt	9	GWAS, ENSG00000218510.grp_2.downstream.ENST00000635675	0.8512	0.9161	1:22076864_A_G	0.134	2423
1p36.12	eQTL_CEDAR.B-cell_CD19_microarray.nominal.sorted..txt	1	GWAS, ILMN_3194087	0.9515	0.9997	1:22113027_C_T	0.9999	2423
17q12	eQTL_GTEx.breast_txrev.nominal.sorted..txt	2	GWAS, ENSG00000073605.grp_1.contained.ENST00000360317, ENSG00000073605.grp_2.contained.ENST00000360317	0.8045	1	17:39910014_G_T	0.579	1110
17q12	eQTL_GENCORD.T-cell_ge.nominal.sorted..txt	1	GWAS, ENSG00000073605	0.964	1	17:39926554_C_T	0.8094	1117
17q12	eQTL_BLUEPRINT_SE.monocyte_tx.nominal.sorted..txt	7	GWAS, ENST00000360317	0.845	0.9967	17:39910014_G_T	0.1966	1159
17q12	eQTL_Schmiedel_2018.NK-cell_naive_ge.nominal.sorted..txt	1	GWAS, ENSG00000073605, ENSG00000172057	0.9777	1	17:39926554_C_T	1	1072
17q12	eQTL_GTEx.fibroblast_ge.nominal.sorted..txt	1	GWAS, ENSG00000073605, ENSG00000172057	0.8982	0.9398	17:39926554_C_T	0.9851	1127
17q12	eQTL_Schmiedel_2018.Th2_memory_tx.nominal.sorted..txt	1	GWAS, ENST00000360317	0.8045	0.9999	17:39820216_C_T	0.1195	1072
17q12	eQTL_Schmiedel_2018.Treg_naive_ge.nominal.sorted..txt	3	GWAS, ENSG00000161405	0.8086	0.9928	17:39820216_C_T	0.3541	1072
17q12	eQTL_BLUEPRINT_SE.monocyte_ge.nominal.sorted..txt	3	GWAS, ENSG00000172057	0.8869	0.9997	17:39926554_C_T	0.1634	1159
17q12	eQTL_Schmiedel_2018.CD8_T-cell_naive_exon.nominal.sorted..txt	11	GWAS, ENSG00000073605.18_17_39907500_39907739	0.8161	1	17:39896954_C_G	0.1071	1138
17q12	eQTL_GTEx.artery_aorta_txrev.nominal.sorted..txt	4	GWAS, ENSG00000073605.grp_1.contained.ENST00000360317, ENSG00000073605.grp_2.contained.ENST00000360317	0.8146	1	17:39911790_C_T	0.1804	1111
17q12	eQTL_GTEx.brain_nucleus_accumbens_ge.nominal.sorted..txt	1	GWAS, ENSG00000073605	0.8081	0.9996	17:39909987_C_T	0.1874	1057
17q12	eQTL_GENCORD.fibroblast_exon.nominal.sorted..txt	18	GWAS, ENSG00000172057.10_17_39922498_39922549, ENSG00000172057.10_17_39923112_39923263	0.9341	0.9997	17:39926554_C_T	0.9418	1135
2q13	eQTL_Schmiedel_2018.B-cell_naive_tx.nominal.sorted..txt	1	GWAS, ENST00000422956, ENST00000613966	0.8678	0.9854	2:113230915_A_G	0.1293	1555
2q13	eQTL_Schmiedel_2018.CD8_T-cell_naive_ge.nominal.sorted..txt	2	GWAS, ENSG00000125618, ENSG00000189223	0.8771	1	2:113234393_A_G	0.5303	1555
2q13	eQTL_TwinsUK.blood_ge.nominal.sorted..txt	2	GWAS, ENSG00000125618, ENSG00000189223	0.9018	1	2:113227593_C_T	0.1493	1619
2q13	eQTL_BLUEPRINT_SE.neutrophil_ge.nominal.sorted..txt	1	GWAS, ENSG00000189223	0.8225	1	2:113235808_C_G	0.3909	1601
2q13	eQTL_GTEx.liver_ge.nominal.sorted..txt	1	GWAS, ENSG00000125618, ENSG00000189223	0.8842	1	2:113223445_A_G	0.2059	1910
2q13	eQTL_GTEx.pituitary_ge.nominal.sorted..txt	1	GWAS, ENSG00000125618, ENSG00000189223	0.904	1	2:113223445_A_G	0.3255	1622
2q13	eQTL_GTEx.heart_atrial_appendage_ge.nominal.sorted..txt	1	GWAS, ENSG00000125618, ENSG00000189223	0.9294	1	2:113223445_A_G	0.2372	1914
2q13	eQTL_CEDAR.T-cell_CD4_microarray.nominal.sorted..txt	3	GWAS, ILMN_1708534	0.936	0.9846	2:113230915_A_G	0.1081	1564
2q13	eQTL_GTEx.testis_ge.nominal.sorted..txt	2	GWAS, ENSG00000125618, ENSG00000189223	0.8328	1	2:113225007_C_T	0.1215	1628
2q13	eQTL_GTEx.small_intestine_ge.nominal.sorted..txt	1	GWAS, ENSG00000125618, ENSG00000189223	0.829	1	2:113223445_A_G	0.1889	1617
2q13	eQTL_GTEx.vagina_ge.nominal.sorted..txt	1	GWAS, ENSG00000125618, ENSG00000189223	0.8921	0.9999	2:113223445_A_G	0.178	1903
2q13	eQTL_GTEx.minor_salivary_gland_txrev.nominal.sorted..txt	2	GWAS, ENSG00000189223.grp_1.upstream.ENST00000555766, ENSG00000189223.grp_1.upstream.ENST00000613966	0.8014	0.9108	2:113223445_A_G	0.1931	1906
2q13	eQTL_GTEx.stomach_ge.nominal.sorted..txt	1	GWAS, ENSG00000125618, ENSG00000189223	0.9145	1	2:113223445_A_G	0.2299	1914
2q13	eQTL_Schmiedel_2018.Th17_memory_ge.nominal.sorted..txt	2	GWAS, ENSG00000125618, ENSG00000189223	0.8266	1	2:113234393_A_G	0.4036	1555
2q13	eQTL_GTEx.brain_frontal_cortex_ge.nominal.sorted..txt	1	GWAS, ENSG00000125618, ENSG00000189223	0.9084	1	2:113223445_A_G	0.3285	1907
2q13	eQTL_Nedelec_2016.macrophage_naive_ge.nominal.sorted..txt	1	GWAS, ENSG00000125618, ENSG00000189223	0.9438	1	2:113223445_A_G	0.4538	1904
2q13	eQTL_Nedelec_2016.macrophage_Salmonella_ge.nominal.sorted..txt	1	GWAS, ENSG00000125618, ENSG00000189223	0.9428	1	2:113221363_C_G	0.3909	1904
2q13	eQTL_GTEx.colon_sigmoid_ge.nominal.sorted..txt	1	GWAS, ENSG00000125618, ENSG00000189223	0.8322	1	2:113223445_A_G	0.2126	1629
2q13	eQTL_Schmiedel_2018.CD4_T-cell_anti-CD3-CD28_ge.nominal.sorted..txt	1	GWAS, ENSG00000125618, ENSG00000189223	0.8689	1	2:113232816_A_C	0.2968	1839
2q13	eQTL_Fairfax_2014.monocyte_naive_microarray.nominal.sorted..txt	1	GWAS, ILMN_1708534, ILMN_2319292, ILMN_3246060	0.8246	1	2:113234393_A_G	0.2437	1665
2q13	eQTL_GTEx.artery_coronary_ge.nominal.sorted..txt	1	GWAS, ENSG00000125618, ENSG00000189223	0.9196	1	2:113223445_A_G	0.2355	1628
2q13	eQTL_GTEx.artery_tibial_ge.nominal.sorted..txt	1	GWAS, ENSG00000125618, ENSG00000189223	0.9377	1	2:113223445_A_G	0.3464	1629
2q13	eQTL_Schmiedel_2018.monocyte_CD16_naive_ge.nominal.sorted..txt	2	GWAS, ENSG00000125618, ENSG00000189223	0.9007	0.9999	2:113234393_A_G	0.3636	1555
2q13	eQTL_GTEx.brain_anterior_cingulate_cortex_txrev.nominal.sorted..txt	1	GWAS, ENSG00000189223.grp_1.downstream.ENST00000555766, ENSG00000189223.grp_1.downstream.ENST00000613966	0.8693	0.9884	2:113223445_A_G	0.1461	1906
2q13	eQTL_CEDAR.monocyte_CD14_microarray.nominal.sorted..txt	8	GWAS, ILMN_1708534, ILMN_3246060	0.8238	0.9894	2:113232816_A_C	0.0988	1564
2q13	eQTL_BrainSeq.brain_ge.nominal.sorted..txt	1	GWAS, ENSG00000125618, ENSG00000189223	0.9541	1	2:113221363_C_G	0.9988	1779
2q13	eQTL_GTEx.spleen_tx.nominal.sorted..txt	4	GWAS, ENST00000422956, ENST00000445745, ENST00000485840, ENST00000609210, ENST00000617278	0.8379	0.9423	2:113225007_C_T	0.1461	1625
2q13	eQTL_GTEx.brain_putamen_ge.nominal.sorted..txt	1	GWAS, ENSG00000125618, ENSG00000189223	0.8581	1	2:113223445_A_G	0.2085	1904
2q13	eQTL_GTEx.brain_hippocampus_txrev.nominal.sorted..txt	1	GWAS, ENSG00000189223.grp_1.downstream.ENST00000555766, ENSG00000189223.grp_1.downstream.ENST00000613966	0.8835	1	2:113223445_A_G	0.1592	1884
2q13	eQTL_Nedelec_2016.macrophage_Listeria_ge.nominal.sorted..txt	1	GWAS, ENSG00000125618, ENSG00000189223	0.9408	1	2:113223445_A_G	0.3805	1904
2q13	eQTL_GTEx.esophagus_gej_txrev.nominal.sorted..txt	3	GWAS, ENSG00000189223.grp_1.downstream.ENST00000555766, ENSG00000189223.grp_1.downstream.ENST00000613966, ENSG00000189223.grp_1.upstream.ENST00000555766, ENSG00000189223.grp_1.upstream.ENST00000613966	0.8501	0.9998	2:113235808_C_G	0.4118	1914
2q13	eQTL_Schmiedel_2018.monocyte_naive_ge.nominal.sorted..txt	2	GWAS, ENSG00000125618, ENSG00000189223	0.8838	1	2:113234393_A_G	0.1893	1555
2q13	eQTL_Schmiedel_2018.CD8_T-cell_anti-CD3-CD28_txrev.nominal.sorted..txt	2	GWAS, ENSG00000189223.grp_1.downstream.ENST00000555766, ENSG00000189223.grp_1.downstream.ENST00000613966	0.9159	1	2:113234393_A_G	0.2902	1839
2q13	eQTL_GTEx.brain_cortex_ge.nominal.sorted..txt	1	GWAS, ENSG00000125618, ENSG00000189223	0.9005	1	2:113223445_A_G	0.3136	1911
2q13	eQTL_GTEx.skin_not_sun_exposed_ge.nominal.sorted..txt	1	GWAS, ENSG00000125618, ENSG00000189223	0.9423	1	2:113223445_A_G	0.3476	1629
2q13	eQTL_Schmiedel_2018.CD8_T-cell_naive_tx.nominal.sorted..txt	2	GWAS, ENST00000613966	0.9108	0.9925	2:113231750_C_T	0.0903	1555
2q13	eQTL_GTEx.heart_left_ventricle_txrev.nominal.sorted..txt	2	GWAS, ENSG00000189223.grp_1.downstream.ENST00000555766, ENSG00000189223.grp_1.downstream.ENST00000613966, ENSG00000189223.grp_1.upstream.ENST00000555766, ENSG00000189223.grp_1.upstream.ENST00000613966	0.8891	0.9983	2:113223445_A_G	0.11	1914
2q13	eQTL_GTEx.brain_amygdala_ge.nominal.sorted..txt	1	GWAS, ENSG00000125618, ENSG00000189223	0.8989	1	2:113225007_C_T	0.1297	1894
2q13	eQTL_Fairfax_2014.monocyte_LPS2_microarray.nominal.sorted..txt	4	GWAS, ILMN_3246060	0.8973	1	2:113234393_A_G	0.1803	1665
2q13	eQTL_Schmiedel_2018.B-cell_naive_ge.nominal.sorted..txt	1	GWAS, ENSG00000125618, ENSG00000189223	0.9027	1	2:113232816_A_C	0.2801	1555
2q13	eQTL_GTEx.artery_aorta_ge.nominal.sorted..txt	1	GWAS, ENSG00000125618	0.9347	1	2:113223445_A_G	0.2325	1629
2q13	eQTL_Schmiedel_2018.CD8_T-cell_anti-CD3-CD28_ge.nominal.sorted..txt	1	GWAS, ENSG00000125618, ENSG00000189223	0.8619	1	2:113234393_A_G	0.3816	1555
2q13	eQTL_GTEx.brain_hippocampus_ge.nominal.sorted..txt	1	GWAS, ENSG00000125618, ENSG00000189223	0.881	0.9991	2:113223445_A_G	0.1076	1600
2q13	eQTL_GTEx.brain_substantia_nigra_ge.nominal.sorted..txt	1	GWAS, ENSG00000189223	0.9311	0.9885	2:113232816_A_C	0.1425	1891
2q13	eQTL_GTEx.brain_nucleus_accumbens_txrev.nominal.sorted..txt	2	GWAS, ENSG00000189223.grp_1.downstream.ENST00000555766, ENSG00000189223.grp_1.downstream.ENST00000613966	0.8918	1	2:113223445_A_G	0.2768	1908
2q13	eQTL_Quach_2016.monocyte_Pam3CSK4_ge.nominal.sorted..txt	2	GWAS, ENSG00000125618, ENSG00000189223	0.8792	1	2:113223445_A_G	0.3232	1875
2q13	eQTL_GTEx.brain_caudate_ge.nominal.sorted..txt	1	GWAS, ENSG00000125618, ENSG00000189223	0.9033	1	2:113232816_A_C	0.3598	1625
2q13	eQTL_GTEx.brain_caudate_txrev.nominal.sorted..txt	2	GWAS, ENSG00000189223.grp_1.downstream.ENST00000555766, ENSG00000189223.grp_1.downstream.ENST00000613966	0.9013	1	2:113223445_A_G	0.3131	1910
2q13	eQTL_GTEx.brain_nucleus_accumbens_ge.nominal.sorted..txt	1	GWAS, ENSG00000125618, ENSG00000189223	0.8896	1	2:113232816_A_C	0.1805	1623
2q13	eQTL_Alasoo_2018.macrophage_naive_tx.nominal.sorted..txt	2	GWAS, ENST00000553869	0.9187	0.973	2:113225007_C_T	0.1092	1508
2q13	eQTL_GTEx.spleen_ge.nominal.sorted..txt	1	GWAS, ENSG00000125618, ENSG00000189223	0.9061	1	2:113223445_A_G	0.2261	1625
2q13	eQTL_GTEx.brain_cerebellum_ge.nominal.sorted..txt	2	GWAS, ENSG00000189223	0.9303	1	2:113223445_A_G	0.3011	1909
2q13	eQTL_Fairfax_2012.B-cell_CD19_microarray.nominal.sorted..txt	7	GWAS, ILMN_1708534	0.8114	0.9285	2:113231750_C_T	0.1067	1665
2q13	eQTL_GTEx.breast_ge.nominal.sorted..txt	1	GWAS, ENSG00000125618, ENSG00000189223	0.9129	1	2:113223445_A_G	0.2337	1629
2q13	eQTL_GTEx.heart_left_ventricle_ge.nominal.sorted..txt	1	GWAS, ENSG00000125618, ENSG00000189223	0.8228	1	2:113223445_A_G	0.1985	1914
2q13	eQTL_van_de_Bunt_2015.pancreatic_islet_ge.nominal.sorted..txt	1	GWAS, ENSG00000125618, ENSG00000189223	0.9356	1	2:113221363_C_G	0.4521	1581
2q13	eQTL_GTEx.brain_amygdala_txrev.nominal.sorted..txt	1	GWAS, ENSG00000189223.grp_1.downstream.ENST00000555766, ENSG00000189223.grp_1.downstream.ENST00000613966	0.896	0.9933	2:113225007_C_T	0.1372	1894
2q13	eQTL_GTEx.brain_hypothalamus_ge.nominal.sorted..txt	1	GWAS, ENSG00000125618, ENSG00000189223	0.9023	1	2:113225007_C_T	0.136	1621
2q13	eQTL_Quach_2016.monocyte_IAV_ge.nominal.sorted..txt	5	GWAS, ENSG00000125618, ENSG00000189223	0.9166	1	2:113221073_C_T	0.264	1875
5p15.33	eQTL_Schmiedel_2018.B-cell_naive_exon.nominal.sorted..txt	4	GWAS, ENSG00000049656.14_5_1320208_1320614	0.9325	1	5:1344343_A_G	0.3142	2495
5p15.33	eQTL_GTEx.artery_tibial_tx.nominal.sorted..txt	1	GWAS, ENST00000503042	0.9517	1	5:1344343_A_G	0.6875	2601
5p15.33	eQTL_Alasoo_2018.macrophage_naive_tx.nominal.sorted..txt	1	GWAS, ENST00000511268	0.8125	1	5:1331104_A_G	0.0878	2660
5p15.33	eQTL_GTEx.blood_tx.nominal.sorted..txt	1	GWAS, ENST00000503042	0.8537	0.9911	5:1347013_C_T	0.1872	2799
5p15.33	eQTL_Schmiedel_2018.Th1-17_memory_ge.nominal.sorted..txt	2	GWAS, ENSG00000049656	0.8534	0.9999	5:1312820_C_T	0.3123	2709
5p15.33	eQTL_GTEx.artery_coronary_exon.nominal.sorted..txt	26	GWAS, ENSG00000049656.14_5_1324858_1325750	0.896	0.9951	5:1336106_C_T	0.2127	2345
5p15.33	eQTL_Lepik_2017.blood_tx.nominal.sorted..txt	1	GWAS, ENST00000503042	0.9185	1	5:1337791_A_T	0.2439	2833
5p15.33	eQTL_Quach_2016.monocyte_R848_txrev.nominal.sorted..txt	2	GWAS, ENSG00000049656.grp_1.contained.ENST00000503042, ENSG00000049656.grp_2.contained.ENST00000503042	0.9438	1	5:1347013_C_T	0.8972	3477
5p15.33	eQTL_Alasoo_2018.macrophage_IFNg_tx.nominal.sorted..txt	1	GWAS, ENST00000511268	0.884	1	5:1331104_A_G	0.0751	2660
5p15.33	eQTL_Schmiedel_2018.Treg_memory_tx.nominal.sorted..txt	1	GWAS, ENST00000511268	0.9181	1	5:1344343_A_G	0.3387	2709
5p15.33	eQTL_Quach_2016.monocyte_R848_tx.nominal.sorted..txt	2	GWAS, ENST00000503042	0.9356	0.9999	5:1344343_A_G	0.3402	2799
5p15.33	eQTL_Nedelec_2016.macrophage_Listeria_txrev.nominal.sorted..txt	6	GWAS, ENSG00000049656.grp_1.contained.ENST00000503042, ENSG00000049656.grp_2.contained.ENST00000503042	0.8519	0.9991	5:1321972_C_T	0.2185	3610
5p15.33	eQTL_Kasela_2017.T-cell_CD4_microarray.nominal.sorted..txt	1	GWAS, ILMN_1752802	0.897	0.9991	5:1344343_A_G	0.214	2932
5p15.33	eQTL_ROSMAP.brain_naive_exon.nominal.sorted..txt	19	GWAS, ENSG00000049656.14_5_1324814_1324857, ENSG00000049656.14_5_1324858_1325750	0.8502	1	5:1325688_A_G	0.1803	2265
5p15.33	eQTL_Nedelec_2016.macrophage_Listeria_tx.nominal.sorted..txt	1	GWAS, ENST00000503042	0.9022	0.9979	5:1330725_C_T	0.1297	2801
5p15.33	eQTL_BLUEPRINT_PE.T-cell_txrev.nominal.sorted..txt	1	GWAS, ENSG00000049656.grp_1.contained.ENST00000320895, ENSG00000049656.grp_1.contained.ENST00000511268, ENSG00000049656.grp_2.contained.ENST00000320895, ENSG00000049656.grp_2.contained.ENST00000511268	0.871	1	5:1325475_C_T	0.9955	3342
5p15.33	eQTL_GENCORD.LCL_tx.nominal.sorted..txt	1	GWAS, ENST00000511268	0.896	1	5:1344343_A_G	0.1048	2758
5p15.33	eQTL_GENCORD.T-cell_exon.nominal.sorted..txt	57	GWAS, ENSG00000049656.14_5_1320208_1320614	0.8934	0.9993	5:1344343_A_G	0.1026	2630
5p15.33	eQTL_GTEx.brain_cerebellar_hemisphere_tx.nominal.sorted..txt	1	GWAS, ENST00000511268	0.8478	1	5:1312820_C_T	0.4294	2497
5p15.33	eQTL_BrainSeq.brain_tx.nominal.sorted..txt	1	GWAS, ENST00000503042	0.9254	1	5:1336106_C_T	0.1683	2330
5p15.33	eQTL_GTEx.artery_tibial_txrev.nominal.sorted..txt	13	GWAS, ENSG00000049656.grp_1.contained.ENST00000503042, ENSG00000049656.grp_2.contained.ENST00000503042	0.9565	1	5:1344343_A_G	0.9425	3166
5p15.33	eQTL_GTEx.prostate_tx.nominal.sorted..txt	1	GWAS, ENST00000503042	0.8812	0.9894	5:1325688_A_G	0.1357	2491
5p15.33	eQTL_Schmiedel_2018.Treg_memory_exon.nominal.sorted..txt	3	GWAS, ENSG00000049656.14_5_1320208_1320614	0.8737	1	5:1321972_C_T	0.6375	2495
5p15.33	eQTL_GTEx.fibroblast_tx.nominal.sorted..txt	1	GWAS, ENST00000507195	0.9246	0.9875	5:1344343_A_G	0.4824	2799
5p15.33	eQTL_GTEx.adipose_subcutaneous_txrev.nominal.sorted..txt	15	GWAS, ENSG00000049656.grp_1.contained.ENST00000503151	0.8584	0.9493	5:1347013_C_T	0.2637	3166
5p15.33	eQTL_FUSION.muscle_naive_tx.nominal.sorted..txt	1	GWAS, ENST00000503042, ENST00000507195	0.8107	0.9952	5:1312820_C_T	0.2085	2738
5p15.33	eQTL_GTEx.brain_frontal_cortex_tx.nominal.sorted..txt	1	GWAS, ENST00000511268	0.8238	0.9192	5:1347013_C_T	0.5899	2494
5p15.33	eQTL_TwinsUK.fat_ge.nominal.sorted..txt	3	GWAS, ENSG00000049656	0.8971	0.9918	5:1344343_A_G	0.1701	2417
5p15.33	eQTL_GTEx.artery_coronary_tx.nominal.sorted..txt	1	GWAS, ENST00000511268	0.8503	0.9953	5:1347013_C_T	0.2549	2485
5p15.33	eQTL_GTEx.testis_tx.nominal.sorted..txt	1	GWAS, ENST00000503042	0.8409	1	5:1340986_C_G	0.226	2507
5p15.33	eQTL_GTEx.colon_transverse_tx.nominal.sorted..txt	1	GWAS, ENST00000503042	0.8855	0.9706	5:1325688_A_G	0.1228	2494
5p15.33	eQTL_Schmiedel_2018.Th2_memory_txrev.nominal.sorted..txt	1	GWAS, ENSG00000049656.grp_1.contained.ENST00000507195, ENSG00000049656.grp_1.contained.ENST00000511268, ENSG00000049656.grp_2.contained.ENST00000507195, ENSG00000049656.grp_2.contained.ENST00000511268	0.8204	0.9971	5:1322353_A_G	0.4237	3261
5p15.33	eQTL_GTEx.liver_tx.nominal.sorted..txt	1	GWAS, ENST00000511268	0.8273	0.9987	5:1344343_A_G	0.2725	2794
5p15.33	eQTL_Schmiedel_2018.Th1_memory_ge.nominal.sorted..txt	2	GWAS, ENSG00000049656	0.9064	0.9647	5:1344343_A_G	0.565	2709
5p15.33	eQTL_Schmiedel_2018.NK-cell_naive_txrev.nominal.sorted..txt	1	GWAS, ENSG00000049656.grp_1.contained.ENST00000507195, ENSG00000049656.grp_1.contained.ENST00000511268, ENSG00000049656.grp_2.contained.ENST00000507195, ENSG00000049656.grp_2.contained.ENST00000511268	0.8687	0.9992	5:1342599_A_C	0.5633	3261
5p15.33	eQTL_Alasoo_2018.macrophage_IFNg+Salmonella_tx.nominal.sorted..txt	1	GWAS, ENST00000511268	0.8536	0.9822	5:1312820_C_T	0.1334	2782
5p15.33	eQTL_Schmiedel_2018.Th2_memory_ge.nominal.sorted..txt	2	GWAS, ENSG00000049656	0.9022	0.9682	5:1344343_A_G	0.3432	2709
5p15.33	eQTL_Lepik_2017.blood_txrev.nominal.sorted..txt	1	GWAS, ENSG00000049656.grp_1.contained.ENST00000503042, ENSG00000049656.grp_2.contained.ENST00000503042	0.8418	1	5:1337791_A_T	0.6371	3398
5p15.33	eQTL_GTEx.muscle_tx.nominal.sorted..txt	1	GWAS, ENST00000511268	0.8417	1	5:1342599_A_C	0.6683	2507
5p15.33	eQTL_GTEx.skin_not_sun_exposed_exon.nominal.sorted..txt	33	GWAS, ENSG00000049656.14_5_1320208_1320614	0.918	1	5:1325652_A_G	0.132	2342
5p15.33	eQTL_GTEx.brain_nucleus_accumbens_tx.nominal.sorted..txt	1	GWAS, ENST00000511268	0.8322	0.9652	5:1347013_C_T	0.7685	2498
5p15.33	eQTL_GTEx.esophagus_gej_tx.nominal.sorted..txt	1	GWAS, ENST00000511268	0.9147	1	5:1325688_A_G	0.257	2500
5p15.33	eQTL_Schmiedel_2018.Th17_memory_ge.nominal.sorted..txt	2	GWAS, ENSG00000028310	0.8442	0.9745	5:1347013_C_T	0.1993	2709
5p15.33	eQTL_GTEx.thyroid_exon.nominal.sorted..txt	28	GWAS, ENSG00000049656.14_5_1323870_1324037	0.908	0.9987	5:1347013_C_T	0.1099	2343
5p15.33	eQTL_Schmiedel_2018.Treg_naive_exon.nominal.sorted..txt	9	GWAS, ENSG00000049656.14_5_1320208_1320614	0.8965	1	5:1312820_C_T	0.285	2495
5p15.33	eQTL_GTEx.brain_frontal_cortex_txrev.nominal.sorted..txt	2	GWAS, ENSG00000049656.grp_1.contained.ENST00000511268, ENSG00000049656.grp_2.contained.ENST00000511268	0.9219	0.9984	5:1347013_C_T	0.9225	3149
5p15.33	eQTL_Schmiedel_2018.Treg_naive_tx.nominal.sorted..txt	1	GWAS, ENST00000511268	0.908	0.9998	5:1344343_A_G	0.2397	2709
5p15.33	eQTL_GTEx.heart_atrial_appendage_exon.nominal.sorted..txt	16	GWAS, ENSG00000049656.14_5_1320208_1320614	0.8186	1	5:1347013_C_T	0.4786	2343
5p15.33	eQTL_Schmiedel_2018.B-cell_naive_txrev.nominal.sorted..txt	1	GWAS, ENSG00000049656.grp_1.contained.ENST00000507195, ENSG00000049656.grp_1.contained.ENST00000511268, ENSG00000049656.grp_2.contained.ENST00000507195, ENSG00000049656.grp_2.contained.ENST00000511268	0.827	0.9993	5:1340986_C_G	0.1456	3517
5p15.33	eQTL_GTEx.heart_left_ventricle_tx.nominal.sorted..txt	1	GWAS, ENST00000511268	0.853	0.9948	5:1347013_C_T	0.4114	2507
5p15.33	eQTL_Schwartzentruber_2018.sensory_neuron_tx.nominal.sorted..txt	1	GWAS, ENST00000511268	0.8009	0.9265	5:1347013_C_T	0.1726	2524
5p15.33	eQTL_GTEx.thyroid_tx.nominal.sorted..txt	1	GWAS, ENST00000505914	0.9528	0.9935	5:1347013_C_T	0.8907	2507
5p15.33	eQTL_Alasoo_2018.macrophage_Salmonella_exon.nominal.sorted..txt	17	GWAS, ENSG00000049656.14_5_1324858_1325750	0.8723	0.9924	5:1336106_C_T	0.0773	2534
5p15.33	eQTL_Quach_2016.monocyte_naive_tx.nominal.sorted..txt	2	GWAS, ENST00000503042	0.9022	0.9901	5:1344343_A_G	0.1306	2675
5p15.33	eQTL_Quach_2016.monocyte_R848_exon.nominal.sorted..txt	4	GWAS, ENSG00000049656.14_5_1324858_1325750	0.9791	1	5:1344343_A_G	0.9905	2461
5p15.33	eQTL_Quach_2016.monocyte_naive_txrev.nominal.sorted..txt	4	GWAS, ENSG00000049656.grp_2.contained.ENST00000503042	0.8871	0.999	5:1325688_A_G	0.1444	3477
5p15.33	eQTL_Schmiedel_2018.monocyte_naive_exon.nominal.sorted..txt	6	GWAS, ENSG00000049656.14_5_1320208_1320614	0.8921	1	5:1336106_C_T	0.1711	2495
5p15.33	eQTL_GTEx.brain_cerebellum_tx.nominal.sorted..txt	1	GWAS, ENST00000503042	0.8189	0.9757	5:1346188_C_G	0.581	2491
5p15.33	eQTL_Schmiedel_2018.Th1_memory_tx.nominal.sorted..txt	1	GWAS, ENST00000511268	0.895	0.9994	5:1347013_C_T	0.4479	2709

## Sheet: ST3
Supplementary Table 3. Credible set SNPs for all significant colocalisations (cervical cancer)
locus	dataset	traits	SNP	PIP	CS_size
1p36.12	eQTL_Schmiedel_2018.Treg_memory_txrev.nominal.sorted..txt	GWAS, ENSG00000070831.grp_1.downstream.ENST00000648594, ENSG00000070831.grp_2.downstream.ENST00000400259, ENSG00000070831.grp_2.downstream.ENST00000648594	1:22038465_A_C	0.930358	3
1p36.12	eQTL_Schmiedel_2018.Treg_memory_txrev.nominal.sorted..txt	GWAS, ENSG00000070831.grp_1.downstream.ENST00000648594, ENSG00000070831.grp_2.downstream.ENST00000400259, ENSG00000070831.grp_2.downstream.ENST00000648594	1:22070706_C_T	0.055001	3
1p36.12	eQTL_Schmiedel_2018.Treg_memory_txrev.nominal.sorted..txt	GWAS, ENSG00000070831.grp_1.downstream.ENST00000648594, ENSG00000070831.grp_2.downstream.ENST00000400259, ENSG00000070831.grp_2.downstream.ENST00000648594	1:22113027_C_T	0.0117626	3
1p36.12	eQTL_GTEx.breast_ge.nominal.sorted..txt	GWAS, ENSG00000285752	1:22021916_A_G	0.000761423	30
1p36.12	eQTL_GTEx.breast_ge.nominal.sorted..txt	GWAS, ENSG00000285752	1:22026643_A_G	0.000483943	30
1p36.12	eQTL_GTEx.breast_ge.nominal.sorted..txt	GWAS, ENSG00000285752	1:22028045_A_C	0.000477978	30
1p36.12	eQTL_GTEx.breast_ge.nominal.sorted..txt	GWAS, ENSG00000285752	1:22031964_C_T	0.111162	30
1p36.12	eQTL_GTEx.breast_ge.nominal.sorted..txt	GWAS, ENSG00000285752	1:22032102_A_G	0.00682721	30
1p36.12	eQTL_GTEx.breast_ge.nominal.sorted..txt	GWAS, ENSG00000285752	1:22032296_G_T	0.00678538	30
1p36.12	eQTL_GTEx.breast_ge.nominal.sorted..txt	GWAS, ENSG00000285752	1:22033501_A_G	0.000450184	30
1p36.12	eQTL_GTEx.breast_ge.nominal.sorted..txt	GWAS, ENSG00000285752	1:22033556_C_T	0.000501129	30
1p36.12	eQTL_GTEx.breast_ge.nominal.sorted..txt	GWAS, ENSG00000285752	1:22033890_A_G	0.000568111	30
1p36.12	eQTL_GTEx.breast_ge.nominal.sorted..txt	GWAS, ENSG00000285752	1:22034088_G_T	0.000666214	30
1p36.12	eQTL_GTEx.breast_ge.nominal.sorted..txt	GWAS, ENSG00000285752	1:22034196_C_T	0.000681837	30
1p36.12	eQTL_GTEx.breast_ge.nominal.sorted..txt	GWAS, ENSG00000285752	1:22034307_A_G	0.000536505	30
1p36.12	eQTL_GTEx.breast_ge.nominal.sorted..txt	GWAS, ENSG00000285752	1:22034376_C_T	0.000523077	30
1p36.12	eQTL_GTEx.breast_ge.nominal.sorted..txt	GWAS, ENSG00000285752	1:22034569_C_T	0.000469428	30
1p36.12	eQTL_GTEx.breast_ge.nominal.sorted..txt	GWAS, ENSG00000285752	1:22034736_C_T	0.0150302	30
1p36.12	eQTL_GTEx.breast_ge.nominal.sorted..txt	GWAS, ENSG00000285752	1:22034863_C_G	0.00059697	30
1p36.12	eQTL_GTEx.breast_ge.nominal.sorted..txt	GWAS, ENSG00000285752	1:22035701_C_T	0.000560533	30
1p36.12	eQTL_GTEx.breast_ge.nominal.sorted..txt	GWAS, ENSG00000285752	1:22035704_A_G	0.000705114	30
1p36.12	eQTL_GTEx.breast_ge.nominal.sorted..txt	GWAS, ENSG00000285752	1:22036224_C_T	0.000525854	30
1p36.12	eQTL_GTEx.breast_ge.nominal.sorted..txt	GWAS, ENSG00000285752	1:22039196_C_T	0.00999366	30
1p36.12	eQTL_GTEx.breast_ge.nominal.sorted..txt	GWAS, ENSG00000285752	1:22044572_G_T	0.701645	30
1p36.12	eQTL_GTEx.breast_ge.nominal.sorted..txt	GWAS, ENSG00000285752	1:22051787_A_T	0.00167201	30
1p36.12	eQTL_GTEx.breast_ge.nominal.sorted..txt	GWAS, ENSG00000285752	1:22052387_A_C	0.00158693	30
1p36.12	eQTL_GTEx.breast_ge.nominal.sorted..txt	GWAS, ENSG00000285752	1:22062379_C_T	0.0245137	30
1p36.12	eQTL_GTEx.breast_ge.nominal.sorted..txt	GWAS, ENSG00000285752	1:22076864_A_G	0.048654	30
1p36.12	eQTL_GTEx.breast_ge.nominal.sorted..txt	GWAS, ENSG00000285752	1:22088292_G_T	0.0204878	30
1p36.12	eQTL_GTEx.breast_ge.nominal.sorted..txt	GWAS, ENSG00000285752	1:22088917_A_T	0.0267943	30
1p36.12	eQTL_GTEx.breast_ge.nominal.sorted..txt	GWAS, ENSG00000285752	1:22096228_A_G	0.0032195	30
1p36.12	eQTL_GTEx.breast_ge.nominal.sorted..txt	GWAS, ENSG00000285752	1:22109953_C_G	0.00281315	30
1p36.12	eQTL_GTEx.breast_ge.nominal.sorted..txt	GWAS, ENSG00000285752	1:22123994_C_T	0.000560766	30
1p36.12	eQTL_Kasela_2017.T-cell_CD4_microarray.nominal.sorted..txt	GWAS, ILMN_3194087, ILMN_3272768	1:22031964_C_T	1	1
1p36.12	eQTL_CEDAR.transverse_colon_microarray.nominal.sorted..txt	GWAS, ILMN_3194087, ILMN_3272768	1:22026643_A_G	0.00530592	10
1p36.12	eQTL_CEDAR.transverse_colon_microarray.nominal.sorted..txt	GWAS, ILMN_3194087, ILMN_3272768	1:22028045_A_C	0.010444	10
1p36.12	eQTL_CEDAR.transverse_colon_microarray.nominal.sorted..txt	GWAS, ILMN_3194087, ILMN_3272768	1:22032102_A_G	0.00869059	10
1p36.12	eQTL_CEDAR.transverse_colon_microarray.nominal.sorted..txt	GWAS, ILMN_3194087, ILMN_3272768	1:22032296_G_T	0.0088629	10
1p36.12	eQTL_CEDAR.transverse_colon_microarray.nominal.sorted..txt	GWAS, ILMN_3194087, ILMN_3272768	1:22032343_C_T	0.0137128	10
1p36.12	eQTL_CEDAR.transverse_colon_microarray.nominal.sorted..txt	GWAS, ILMN_3194087, ILMN_3272768	1:22034736_C_T	0.0158592	10
1p36.12	eQTL_CEDAR.transverse_colon_microarray.nominal.sorted..txt	GWAS, ILMN_3194087, ILMN_3272768	1:22044572_G_T	0.915917	10
1p36.12	eQTL_CEDAR.transverse_colon_microarray.nominal.sorted..txt	GWAS, ILMN_3194087, ILMN_3272768	1:22076864_A_G	0.00427247	10
1p36.12	eQTL_CEDAR.transverse_colon_microarray.nominal.sorted..txt	GWAS, ILMN_3194087, ILMN_3272768	1:22088292_G_T	0.00361342	10
1p36.12	eQTL_CEDAR.transverse_colon_microarray.nominal.sorted..txt	GWAS, ILMN_3194087, ILMN_3272768	1:22088917_A_T	0.00492376	10
1p36.12	eQTL_GTEx.esophagus_mucosa_ge.nominal.sorted..txt	GWAS, ENSG00000285752	1:22031964_C_T	0.980141	7
1p36.12	eQTL_GTEx.esophagus_mucosa_ge.nominal.sorted..txt	GWAS, ENSG00000285752	1:22062379_C_T	0.0010189	7
1p36.12	eQTL_GTEx.esophagus_mucosa_ge.nominal.sorted..txt	GWAS, ENSG00000285752	1:22088917_A_T	0.00111369	7
1p36.12	eQTL_GTEx.esophagus_mucosa_ge.nominal.sorted..txt	GWAS, ENSG00000285752	1:22096228_A_G	0.00307514	7
1p36.12	eQTL_GTEx.esophagus_mucosa_ge.nominal.sorted..txt	GWAS, ENSG00000285752	1:22109953_C_G	0.00268701	7
1p36.12	eQTL_GTEx.esophagus_mucosa_ge.nominal.sorted..txt	GWAS, ENSG00000285752	1:22113027_C_T	0.00108611	7
1p36.12	eQTL_GTEx.esophagus_mucosa_ge.nominal.sorted..txt	GWAS, ENSG00000285752	1:22123994_C_T	0.00146754	7
1p36.12	eQTL_GTEx.skin_not_sun_exposed_txrev.nominal.sorted..txt	GWAS, ENSG00000218510.grp_1.downstream.ENST00000635675, ENSG00000218510.grp_2.downstream.ENST00000434233, ENSG00000218510.grp_2.downstream.ENST00000635675	1:22031964_C_T	0.999341	1
1p36.12	eQTL_GTEx.thyroid_ge.nominal.sorted..txt	GWAS, ENSG00000285752	1:22031964_C_T	0.775101	8
1p36.12	eQTL_GTEx.thyroid_ge.nominal.sorted..txt	GWAS, ENSG00000285752	1:22038465_A_C	0.00188927	8
1p36.12	eQTL_GTEx.thyroid_ge.nominal.sorted..txt	GWAS, ENSG00000285752	1:22039609_C_T	0.00165151	8
1p36.12	eQTL_GTEx.thyroid_ge.nominal.sorted..txt	GWAS, ENSG00000285752	1:22044572_G_T	0.00346055	8
1p36.12	eQTL_GTEx.thyroid_ge.nominal.sorted..txt	GWAS, ENSG00000285752	1:22062379_C_T	0.00180071	8
1p36.12	eQTL_GTEx.thyroid_ge.nominal.sorted..txt	GWAS, ENSG00000285752	1:22070706_C_T	0.0062672	8
1p36.12	eQTL_GTEx.thyroid_ge.nominal.sorted..txt	GWAS, ENSG00000285752	1:22088917_A_T	0.00196824	8
1p36.12	eQTL_GTEx.thyroid_ge.nominal.sorted..txt	GWAS, ENSG00000285752	1:22113027_C_T	0.199253	8
1p36.12	eQTL_GTEx.ovary_txrev.nominal.sorted..txt	GWAS, ENSG00000218510.grp_2.downstream.ENST00000635675	1:22021916_A_G	0.0021116	21
1p36.12	eQTL_GTEx.ovary_txrev.nominal.sorted..txt	GWAS, ENSG00000218510.grp_2.downstream.ENST00000635675	1:22029485_A_G	0.00490678	21
1p36.12	eQTL_GTEx.ovary_txrev.nominal.sorted..txt	GWAS, ENSG00000218510.grp_2.downstream.ENST00000635675	1:22030736_A_T	0.00435032	21
1p36.12	eQTL_GTEx.ovary_txrev.nominal.sorted..txt	GWAS, ENSG00000218510.grp_2.downstream.ENST00000635675	1:22031964_C_T	0.265308	21
1p36.12	eQTL_GTEx.ovary_txrev.nominal.sorted..txt	GWAS, ENSG00000218510.grp_2.downstream.ENST00000635675	1:22032102_A_G	0.00189141	21
1p36.12	eQTL_GTEx.ovary_txrev.nominal.sorted..txt	GWAS, ENSG00000218510.grp_2.downstream.ENST00000635675	1:22032296_G_T	0.00187983	21
1p36.12	eQTL_GTEx.ovary_txrev.nominal.sorted..txt	GWAS, ENSG00000218510.grp_2.downstream.ENST00000635675	1:22034736_C_T	0.00416397	21
1p36.12	eQTL_GTEx.ovary_txrev.nominal.sorted..txt	GWAS, ENSG00000218510.grp_2.downstream.ENST00000635675	1:22038465_A_C	0.512587	21
1p36.12	eQTL_GTEx.ovary_txrev.nominal.sorted..txt	GWAS, ENSG00000218510.grp_2.downstream.ENST00000635675	1:22039196_C_T	0.00276865	21
1p36.12	eQTL_GTEx.ovary_txrev.nominal.sorted..txt	GWAS, ENSG00000218510.grp_2.downstream.ENST00000635675	1:22039609_C_T	0.00139434	21
1p36.12	eQTL_GTEx.ovary_txrev.nominal.sorted..txt	GWAS, ENSG00000218510.grp_2.downstream.ENST00000635675	1:22040580_G_T	0.00151596	21
1p36.12	eQTL_GTEx.ovary_txrev.nominal.sorted..txt	GWAS, ENSG00000218510.grp_2.downstream.ENST00000635675	1:22044572_G_T	0.00211167	21
1p36.12	eQTL_GTEx.ovary_txrev.nominal.sorted..txt	GWAS, ENSG00000218510.grp_2.downstream.ENST00000635675	1:22051787_A_T	0.00436902	21
1p36.12	eQTL_GTEx.ovary_txrev.nominal.sorted..txt	GWAS, ENSG00000218510.grp_2.downstream.ENST00000635675	1:22052387_A_C	0.0041467	21
1p36.12	eQTL_GTEx.ovary_txrev.nominal.sorted..txt	GWAS, ENSG00000218510.grp_2.downstream.ENST00000635675	1:22062379_C_T	0.00446197	21
1p36.12	eQTL_GTEx.ovary_txrev.nominal.sorted..txt	GWAS, ENSG00000218510.grp_2.downstream.ENST00000635675	1:22070706_C_T	0.0118282	21
1p36.12	eQTL_GTEx.ovary_txrev.nominal.sorted..txt	GWAS, ENSG00000218510.grp_2.downstream.ENST00000635675	1:22076864_A_G	0.00434059	21
1p36.12	eQTL_GTEx.ovary_txrev.nominal.sorted..txt	GWAS, ENSG00000218510.grp_2.downstream.ENST00000635675	1:22088292_G_T	0.00372918	21
1p36.12	eQTL_GTEx.ovary_txrev.nominal.sorted..txt	GWAS, ENSG00000218510.grp_2.downstream.ENST00000635675	1:22088917_A_T	0.00487708	21
1p36.12	eQTL_GTEx.ovary_txrev.nominal.sorted..txt	GWAS, ENSG00000218510.grp_2.downstream.ENST00000635675	1:22113027_C_T	0.144632	21
1p36.12	eQTL_GTEx.ovary_txrev.nominal.sorted..txt	GWAS, ENSG00000218510.grp_2.downstream.ENST00000635675	1:22135638_G_T	0.00305181	21
1p36.12	eQTL_CEDAR.monocyte_CD14_microarray.nominal.sorted..txt	GWAS, ILMN_3194087, ILMN_3272768	1:22032343_C_T	0.996782	1
1p36.12	eQTL_Naranbhai_2015.neutrophil_CD16_microarray.nominal.sorted..txt	GWAS, ILMN_1675156	1:22021916_A_G	0.0124322	22
1p36.12	eQTL_Naranbhai_2015.neutrophil_CD16_microarray.nominal.sorted..txt	GWAS, ILMN_1675156	1:22022893_C_T	0.00450705	22
1p36.12	eQTL_Naranbhai_2015.neutrophil_CD16_microarray.nominal.sorted..txt	GWAS, ILMN_1675156	1:22026643_A_G	0.0181266	22
1p36.12	eQTL_Naranbhai_2015.neutrophil_CD16_microarray.nominal.sorted..txt	GWAS, ILMN_1675156	1:22028045_A_C	0.0211627	22
1p36.12	eQTL_Naranbhai_2015.neutrophil_CD16_microarray.nominal.sorted..txt	GWAS, ILMN_1675156	1:22031964_C_T	0.0105627	22
1p36.12	eQTL_Naranbhai_2015.neutrophil_CD16_microarray.nominal.sorted..txt	GWAS, ILMN_1675156	1:22032102_A_G	0.0140119	22
1p36.12	eQTL_Naranbhai_2015.neutrophil_CD16_microarray.nominal.sorted..txt	GWAS, ILMN_1675156	1:22032296_G_T	0.0139026	22
1p36.12	eQTL_Naranbhai_2015.neutrophil_CD16_microarray.nominal.sorted..txt	GWAS, ILMN_1675156	1:22032343_C_T	0.0173489	22
1p36.12	eQTL_Naranbhai_2015.neutrophil_CD16_microarray.nominal.sorted..txt	GWAS, ILMN_1675156	1:22034736_C_T	0.0316703	22
1p36.12	eQTL_Naranbhai_2015.neutrophil_CD16_microarray.nominal.sorted..txt	GWAS, ILMN_1675156	1:22039196_C_T	0.022381	22
1p36.12	eQTL_Naranbhai_2015.neutrophil_CD16_microarray.nominal.sorted..txt	GWAS, ILMN_1675156	1:22039609_C_T	0.0288799	22
1p36.12	eQTL_Naranbhai_2015.neutrophil_CD16_microarray.nominal.sorted..txt	GWAS, ILMN_1675156	1:22040580_G_T	0.0102715	22
1p36.12	eQTL_Naranbhai_2015.neutrophil_CD16_microarray.nominal.sorted..txt	GWAS, ILMN_1675156	1:22044572_G_T	0.0240193	22
1p36.12	eQTL_Naranbhai_2015.neutrophil_CD16_microarray.nominal.sorted..txt	GWAS, ILMN_1675156	1:22051787_A_T	0.100588	22
1p36.12	eQTL_Naranbhai_2015.neutrophil_CD16_microarray.nominal.sorted..txt	GWAS, ILMN_1675156	1:22052387_A_C	0.0967679	22
1p36.12	eQTL_Naranbhai_2015.neutrophil_CD16_microarray.nominal.sorted..txt	GWAS, ILMN_1675156	1:22062379_C_T	0.113237	22
1p36.12	eQTL_Naranbhai_2015.neutrophil_CD16_microarray.nominal.sorted..txt	GWAS, ILMN_1675156	1:22076864_A_G	0.143531	22
1p36.12	eQTL_Naranbhai_2015.neutrophil_CD16_microarray.nominal.sorted..txt	GWAS, ILMN_1675156	1:22088292_G_T	0.120717	22
1p36.12	eQTL_Naranbhai_2015.neutrophil_CD16_microarray.nominal.sorted..txt	GWAS, ILMN_1675156	1:22088917_A_T	0.158647	22
1p36.12	eQTL_Naranbhai_2015.neutrophil_CD16_microarray.nominal.sorted..txt	GWAS, ILMN_1675156	1:22096228_A_G	0.0194872	22
1p36.12	eQTL_Naranbhai_2015.neutrophil_CD16_microarray.nominal.sorted..txt	GWAS, ILMN_1675156	1:22109953_C_G	0.00615039	22
1p36.12	eQTL_Naranbhai_2015.neutrophil_CD16_microarray.nominal.sorted..txt	GWAS, ILMN_1675156	1:22123994_C_T	0.00257879	22
1p36.12	eQTL_GTEx.artery_tibial_txrev.nominal.sorted..txt	GWAS, ENSG00000218510.grp_1.downstream.ENST00000434233, ENSG00000218510.grp_2.downstream.ENST00000434233, ENSG00000218510.grp_2.downstream.ENST00000635675	1:22021916_A_G	0.0750639	7
1p36.12	eQTL_GTEx.artery_tibial_txrev.nominal.sorted..txt	GWAS, ENSG00000218510.grp_1.downstream.ENST00000434233, ENSG00000218510.grp_2.downstream.ENST00000434233, ENSG00000218510.grp_2.downstream.ENST00000635675	1:22022893_C_T	0.026918	7
1p36.12	eQTL_GTEx.artery_tibial_txrev.nominal.sorted..txt	GWAS, ENSG00000218510.grp_1.downstream.ENST00000434233, ENSG00000218510.grp_2.downstream.ENST00000434233, ENSG00000218510.grp_2.downstream.ENST00000635675	1:22032102_A_G	0.00729323	7
1p36.12	eQTL_GTEx.artery_tibial_txrev.nominal.sorted..txt	GWAS, ENSG00000218510.grp_1.downstream.ENST00000434233, ENSG00000218510.grp_2.downstream.ENST00000434233, ENSG00000218510.grp_2.downstream.ENST00000635675	1:22032296_G_T	0.00724855	7
1p36.12	eQTL_GTEx.artery_tibial_txrev.nominal.sorted..txt	GWAS, ENSG00000218510.grp_1.downstream.ENST00000434233, ENSG00000218510.grp_2.downstream.ENST00000434233, ENSG00000218510.grp_2.downstream.ENST00000635675	1:22034736_C_T	0.0160561	7
1p36.12	eQTL_GTEx.artery_tibial_txrev.nominal.sorted..txt	GWAS, ENSG00000218510.grp_1.downstream.ENST00000434233, ENSG00000218510.grp_2.downstream.ENST00000434233, ENSG00000218510.grp_2.downstream.ENST00000635675	1:22039609_C_T	0.461058	7
1p36.12	eQTL_GTEx.artery_tibial_txrev.nominal.sorted..txt	GWAS, ENSG00000218510.grp_1.downstream.ENST00000434233, ENSG00000218510.grp_2.downstream.ENST00000434233, ENSG00000218510.grp_2.downstream.ENST00000635675	1:22040580_G_T	0.40243	7
1p36.12	eQTL_GTEx.nerve_tibial_ge.nominal.sorted..txt	GWAS, ENSG00000285752	1:22031964_C_T	0.947371	7
1p36.12	eQTL_GTEx.nerve_tibial_ge.nominal.sorted..txt	GWAS, ENSG00000285752	1:22038465_A_C	0.00145933	7
1p36.12	eQTL_GTEx.nerve_tibial_ge.nominal.sorted..txt	GWAS, ENSG00000285752	1:22044572_G_T	0.00110428	7
1p36.12	eQTL_GTEx.nerve_tibial_ge.nominal.sorted..txt	GWAS, ENSG00000285752	1:22062379_C_T	0.000908823	7
1p36.12	eQTL_GTEx.nerve_tibial_ge.nominal.sorted..txt	GWAS, ENSG00000285752	1:22070706_C_T	0.00192427	7
1p36.12	eQTL_GTEx.nerve_tibial_ge.nominal.sorted..txt	GWAS, ENSG00000285752	1:22088917_A_T	0.000993374	7
1p36.12	eQTL_GTEx.nerve_tibial_ge.nominal.sorted..txt	GWAS, ENSG00000285752	1:22113027_C_T	0.0367531	7
1p36.12	eQTL_Kasela_2017.T-cell_CD8_microarray.nominal.sorted..txt	GWAS, ILMN_3194087, ILMN_3272768	1:22031964_C_T	1	1
1p36.12	eQTL_Fairfax_2014.monocyte_LPS2_microarray.nominal.sorted..txt	GWAS, ILMN_3194087, ILMN_3272768	1:22038465_A_C	0.999998	1
1p36.12	eQTL_GTEx.pancreas_txrev.nominal.sorted..txt	GWAS, ENSG00000218510.grp_1.downstream.ENST00000434233, ENSG00000218510.grp_2.downstream.ENST00000434233, ENSG00000218510.grp_2.downstream.ENST00000635675	1:22031964_C_T	0.999757	1
1p36.12	eQTL_CEDAR.rectum_microarray.nominal.sorted..txt	GWAS, ILMN_3194087	1:22028045_A_C	0.00154845	13
1p36.12	eQTL_CEDAR.rectum_microarray.nominal.sorted..txt	GWAS, ILMN_3194087	1:22029485_A_G	0.0244533	13
1p36.12	eQTL_CEDAR.rectum_microarray.nominal.sorted..txt	GWAS, ILMN_3194087	1:22030736_A_T	0.0209048	13
1p36.12	eQTL_CEDAR.rectum_microarray.nominal.sorted..txt	GWAS, ILMN_3194087	1:22034736_C_T	0.00197888	13
1p36.12	eQTL_CEDAR.rectum_microarray.nominal.sorted..txt	GWAS, ILMN_3194087	1:22039196_C_T	0.00269276	13
1p36.12	eQTL_CEDAR.rectum_microarray.nominal.sorted..txt	GWAS, ILMN_3194087	1:22039609_C_T	0.00356541	13
1p36.12	eQTL_CEDAR.rectum_microarray.nominal.sorted..txt	GWAS, ILMN_3194087	1:22044572_G_T	0.00285602	13
1p36.12	eQTL_CEDAR.rectum_microarray.nominal.sorted..txt	GWAS, ILMN_3194087	1:22051787_A_T	0.0794101	13
1p36.12	eQTL_CEDAR.rectum_microarray.nominal.sorted..txt	GWAS, ILMN_3194087	1:22052387_A_C	0.0778113	13
1p36.12	eQTL_CEDAR.rectum_microarray.nominal.sorted..txt	GWAS, ILMN_3194087	1:22062379_C_T	0.11489	13
1p36.12	eQTL_CEDAR.rectum_microarray.nominal.sorted..txt	GWAS, ILMN_3194087	1:22076864_A_G	0.195069	13
1p36.12	eQTL_CEDAR.rectum_microarray.nominal.sorted..txt	GWAS, ILMN_3194087	1:22088292_G_T	0.200864	13
1p36.12	eQTL_CEDAR.rectum_microarray.nominal.sorted..txt	GWAS, ILMN_3194087	1:22088917_A_T	0.264194	13
1p36.12	eQTL_GTEx.brain_cerebellum_txrev.nominal.sorted..txt	GWAS, ENSG00000218510.grp_2.downstream.ENST00000635675	1:22021916_A_G	0.0128707	24
1p36.12	eQTL_GTEx.brain_cerebellum_txrev.nominal.sorted..txt	GWAS, ENSG00000218510.grp_2.downstream.ENST00000635675	1:22022893_C_T	0.00461546	24
1p36.12	eQTL_GTEx.brain_cerebellum_txrev.nominal.sorted..txt	GWAS, ENSG00000218510.grp_2.downstream.ENST00000635675	1:22026643_A_G	0.00625958	24
1p36.12	eQTL_GTEx.brain_cerebellum_txrev.nominal.sorted..txt	GWAS, ENSG00000218510.grp_2.downstream.ENST00000635675	1:22028045_A_C	0.00618243	24
1p36.12	eQTL_GTEx.brain_cerebellum_txrev.nominal.sorted..txt	GWAS, ENSG00000218510.grp_2.downstream.ENST00000635675	1:22031964_C_T	0.08447	24
1p36.12	eQTL_GTEx.brain_cerebellum_txrev.nominal.sorted..txt	GWAS, ENSG00000218510.grp_2.downstream.ENST00000635675	1:22032102_A_G	0.00732946	24
1p36.12	eQTL_GTEx.brain_cerebellum_txrev.nominal.sorted..txt	GWAS, ENSG00000218510.grp_2.downstream.ENST00000635675	1:22032296_G_T	0.00728456	24
1p36.12	eQTL_GTEx.brain_cerebellum_txrev.nominal.sorted..txt	GWAS, ENSG00000218510.grp_2.downstream.ENST00000635675	1:22032343_C_T	0.00539515	24
1p36.12	eQTL_GTEx.brain_cerebellum_txrev.nominal.sorted..txt	GWAS, ENSG00000218510.grp_2.downstream.ENST00000635675	1:22034736_C_T	0.0161359	24
1p36.12	eQTL_GTEx.brain_cerebellum_txrev.nominal.sorted..txt	GWAS, ENSG00000218510.grp_2.downstream.ENST00000635675	1:22039196_C_T	0.0107289	24
1p36.12	eQTL_GTEx.brain_cerebellum_txrev.nominal.sorted..txt	GWAS, ENSG00000218510.grp_2.downstream.ENST00000635675	1:22039609_C_T	0.0143946	24
1p36.12	eQTL_GTEx.brain_cerebellum_txrev.nominal.sorted..txt	GWAS, ENSG00000218510.grp_2.downstream.ENST00000635675	1:22040580_G_T	0.00753205	24
1p36.12	eQTL_GTEx.brain_cerebellum_txrev.nominal.sorted..txt	GWAS, ENSG00000218510.grp_2.downstream.ENST00000635675	1:22044572_G_T	0.0392742	24
1p36.12	eQTL_GTEx.brain_cerebellum_txrev.nominal.sorted..txt	GWAS, ENSG00000218510.grp_2.downstream.ENST00000635675	1:22051787_A_T	0.106099	24
1p36.12	eQTL_GTEx.brain_cerebellum_txrev.nominal.sorted..txt	GWAS, ENSG00000218510.grp_2.downstream.ENST00000635675	1:22052387_A_C	0.1007	24
1p36.12	eQTL_GTEx.brain_cerebellum_txrev.nominal.sorted..txt	GWAS, ENSG00000218510.grp_2.downstream.ENST00000635675	1:22062379_C_T	0.108356	24
1p36.12	eQTL_GTEx.brain_cerebellum_txrev.nominal.sorted..txt	GWAS, ENSG00000218510.grp_2.downstream.ENST00000635675	1:22070706_C_T	0.00479379	24
1p36.12	eQTL_GTEx.brain_cerebellum_txrev.nominal.sorted..txt	GWAS, ENSG00000218510.grp_2.downstream.ENST00000635675	1:22076864_A_G	0.134031	24
1p36.12	eQTL_GTEx.brain_cerebellum_txrev.nominal.sorted..txt	GWAS, ENSG00000218510.grp_2.downstream.ENST00000635675	1:22088292_G_T	0.0905609	24
1p36.12	eQTL_GTEx.brain_cerebellum_txrev.nominal.sorted..txt	GWAS, ENSG00000218510.grp_2.downstream.ENST00000635675	1:22088917_A_T	0.118437	24
1p36.12	eQTL_GTEx.brain_cerebellum_txrev.nominal.sorted..txt	GWAS, ENSG00000218510.grp_2.downstream.ENST00000635675	1:22096228_A_G	0.0129834	24
1p36.12	eQTL_GTEx.brain_cerebellum_txrev.nominal.sorted..txt	GWAS, ENSG00000218510.grp_2.downstream.ENST00000635675	1:22109953_C_G	0.0113446	24
1p36.12	eQTL_GTEx.brain_cerebellum_txrev.nominal.sorted..txt	GWAS, ENSG00000218510.grp_2.downstream.ENST00000635675	1:22113027_C_T	0.072774	24
1p36.12	eQTL_GTEx.brain_cerebellum_txrev.nominal.sorted..txt	GWAS, ENSG00000218510.grp_2.downstream.ENST00000635675	1:22123994_C_T	0.00936927	24
1p36.12	eQTL_CEDAR.B-cell_CD19_microarray.nominal.sorted..txt	GWAS, ILMN_3194087	1:22113027_C_T	0.999861	1
17q12	eQTL_GTEx.breast_txrev.nominal.sorted..txt	GWAS, ENSG00000073605.grp_1.contained.ENST00000360317, ENSG00000073605.grp_2.contained.ENST00000360317	17:39869916_C_T	0.0158141	20
17q12	eQTL_GTEx.breast_txrev.nominal.sorted..txt	GWAS, ENSG00000073605.grp_1.contained.ENST00000360317, ENSG00000073605.grp_2.contained.ENST00000360317	17:39870033_A_T	0.0160163	20
17q12	eQTL_GTEx.breast_txrev.nominal.sorted..txt	GWAS, ENSG00000073605.grp_1.contained.ENST00000360317, ENSG00000073605.grp_2.contained.ENST00000360317	17:39870108_C_G	0.0168732	20
17q12	eQTL_GTEx.breast_txrev.nominal.sorted..txt	GWAS, ENSG00000073605.grp_1.contained.ENST00000360317, ENSG00000073605.grp_2.contained.ENST00000360317	17:39872381_G_T	0.00250516	20
17q12	eQTL_GTEx.breast_txrev.nominal.sorted..txt	GWAS, ENSG00000073605.grp_1.contained.ENST00000360317, ENSG00000073605.grp_2.contained.ENST00000360317	17:39874777_A_G	0.0147894	20
17q12	eQTL_GTEx.breast_txrev.nominal.sorted..txt	GWAS, ENSG00000073605.grp_1.contained.ENST00000360317, ENSG00000073605.grp_2.contained.ENST00000360317	17:39886524_A_T	0.00232173	20
17q12	eQTL_GTEx.breast_txrev.nominal.sorted..txt	GWAS, ENSG00000073605.grp_1.contained.ENST00000360317, ENSG00000073605.grp_2.contained.ENST00000360317	17:39887090_A_G	0.00229866	20
17q12	eQTL_GTEx.breast_txrev.nominal.sorted..txt	GWAS, ENSG00000073605.grp_1.contained.ENST00000360317, ENSG00000073605.grp_2.contained.ENST00000360317	17:39889472_C_T	0.00215575	20
17q12	eQTL_GTEx.breast_txrev.nominal.sorted..txt	GWAS, ENSG00000073605.grp_1.contained.ENST00000360317, ENSG00000073605.grp_2.contained.ENST00000360317	17:39891991_C_T	0.0175031	20
17q12	eQTL_GTEx.breast_txrev.nominal.sorted..txt	GWAS, ENSG00000073605.grp_1.contained.ENST00000360317, ENSG00000073605.grp_2.contained.ENST00000360317	17:39892849_C_T	0.0485151	20
17q12	eQTL_GTEx.breast_txrev.nominal.sorted..txt	GWAS, ENSG00000073605.grp_1.contained.ENST00000360317, ENSG00000073605.grp_2.contained.ENST00000360317	17:39892980_C_T	0.00246696	20
17q12	eQTL_GTEx.breast_txrev.nominal.sorted..txt	GWAS, ENSG00000073605.grp_1.contained.ENST00000360317, ENSG00000073605.grp_2.contained.ENST00000360317	17:39893336_C_T	0.0303681	20
17q12	eQTL_GTEx.breast_txrev.nominal.sorted..txt	GWAS, ENSG00000073605.grp_1.contained.ENST00000360317, ENSG00000073605.grp_2.contained.ENST00000360317	17:39896954_C_G	0.0500786	20
17q12	eQTL_GTEx.breast_txrev.nominal.sorted..txt	GWAS, ENSG00000073605.grp_1.contained.ENST00000360317, ENSG00000073605.grp_2.contained.ENST00000360317	17:39909987_C_T	0.00760259	20
17q12	eQTL_GTEx.breast_txrev.nominal.sorted..txt	GWAS, ENSG00000073605.grp_1.contained.ENST00000360317, ENSG00000073605.grp_2.contained.ENST00000360317	17:39910014_G_T	0.578955	20
17q12	eQTL_GTEx.breast_txrev.nominal.sorted..txt	GWAS, ENSG00000073605.grp_1.contained.ENST00000360317, ENSG00000073605.grp_2.contained.ENST00000360317	17:39910119_C_T	0.0029548	20
17q12	eQTL_GTEx.breast_txrev.nominal.sorted..txt	GWAS, ENSG00000073605.grp_1.contained.ENST00000360317, ENSG00000073605.grp_2.contained.ENST00000360317	17:39911280_A_G	0.119326	20
17q12	eQTL_GTEx.breast_txrev.nominal.sorted..txt	GWAS, ENSG00000073605.grp_1.contained.ENST00000360317, ENSG00000073605.grp_2.contained.ENST00000360317	17:39912261_C_T	0.056419	20
17q12	eQTL_GTEx.breast_txrev.nominal.sorted..txt	GWAS, ENSG00000073605.grp_1.contained.ENST00000360317, ENSG00000073605.grp_2.contained.ENST00000360317	17:39919884_G_T	0.00161762	20
17q12	eQTL_GTEx.breast_txrev.nominal.sorted..txt	GWAS, ENSG00000073605.grp_1.contained.ENST00000360317, ENSG00000073605.grp_2.contained.ENST00000360317	17:39919945_T_TATA	0.00163363	20
17q12	eQTL_GENCORD.T-cell_ge.nominal.sorted..txt	GWAS, ENSG00000073605	17:39863805_A_AC	0.00144705	18
17q12	eQTL_GENCORD.T-cell_ge.nominal.sorted..txt	GWAS, ENSG00000073605	17:39864166_C_T	0.000929046	18
17q12	eQTL_GENCORD.T-cell_ge.nominal.sorted..txt	GWAS, ENSG00000073605	17:39896954_C_G	0.00443211	18
17q12	eQTL_GENCORD.T-cell_ge.nominal.sorted..txt	GWAS, ENSG00000073605	17:39905964_C_T	0.00101029	18
17q12	eQTL_GENCORD.T-cell_ge.nominal.sorted..txt	GWAS, ENSG00000073605	17:39907128_C_T	0.00111617	18
17q12	eQTL_GENCORD.T-cell_ge.nominal.sorted..txt	GWAS, ENSG00000073605	17:39907485_C_T	0.00105922	18
17q12	eQTL_GENCORD.T-cell_ge.nominal.sorted..txt	GWAS, ENSG00000073605	17:39907676_C_T	0.00110274	18
17q12	eQTL_GENCORD.T-cell_ge.nominal.sorted..txt	GWAS, ENSG00000073605	17:39909987_C_T	0.00878076	18
17q12	eQTL_GENCORD.T-cell_ge.nominal.sorted..txt	GWAS, ENSG00000073605	17:39910014_G_T	0.00541053	18
17q12	eQTL_GENCORD.T-cell_ge.nominal.sorted..txt	GWAS, ENSG00000073605	17:39910119_C_T	0.0127055	18
17q12	eQTL_GENCORD.T-cell_ge.nominal.sorted..txt	GWAS, ENSG00000073605	17:39911280_A_G	0.00301682	18
17q12	eQTL_GENCORD.T-cell_ge.nominal.sorted..txt	GWAS, ENSG00000073605	17:39914536_C_T	0.0187837	18
17q12	eQTL_GENCORD.T-cell_ge.nominal.sorted..txt	GWAS, ENSG00000073605	17:39915920_G_T	0.021311	18
17q12	eQTL_GENCORD.T-cell_ge.nominal.sorted..txt	GWAS, ENSG00000073605	17:39915994_G_T	0.0417831	18
17q12	eQTL_GENCORD.T-cell_ge.nominal.sorted..txt	GWAS, ENSG00000073605	17:39916149_C_T	0.0210653	18
17q12	eQTL_GENCORD.T-cell_ge.nominal.sorted..txt	GWAS, ENSG00000073605	17:39917778_C_T	0.0226647	18
17q12	eQTL_GENCORD.T-cell_ge.nominal.sorted..txt	GWAS, ENSG00000073605	17:39924612_A_G	0.0140486	18
17q12	eQTL_GENCORD.T-cell_ge.nominal.sorted..txt	GWAS, ENSG00000073605	17:39926554_C_T	0.80944	18
17q12	eQTL_BLUEPRINT_SE.monocyte_tx.nominal.sorted..txt	GWAS, ENST00000360317	17:39748854_C_T	0.00172862	45
17q12	eQTL_BLUEPRINT_SE.monocyte_tx.nominal.sorted..txt	GWAS, ENST00000360317	17:39765489_C_T	0.00379777	45
17q12	eQTL_BLUEPRINT_SE.monocyte_tx.nominal.sorted..txt	GWAS, ENST00000360317	17:39771806_C_T	0.00315298	45
17q12	eQTL_BLUEPRINT_SE.monocyte_tx.nominal.sorted..txt	GWAS, ENST00000360317	17:39773563_C_T	0.00272793	45
17q12	eQTL_BLUEPRINT_SE.monocyte_tx.nominal.sorted..txt	GWAS, ENST00000360317	17:39803764_C_T	0.00282724	45
17q12	eQTL_BLUEPRINT_SE.monocyte_tx.nominal.sorted..txt	GWAS, ENST00000360317	17:39818961_C_CTTCTA	0.00634731	45
17q12	eQTL_BLUEPRINT_SE.monocyte_tx.nominal.sorted..txt	GWAS, ENST00000360317	17:39820216_C_T	0.0165203	45
17q12	eQTL_BLUEPRINT_SE.monocyte_tx.nominal.sorted..txt	GWAS, ENST00000360317	17:39863805_A_AC	0.0228541	45
17q12	eQTL_BLUEPRINT_SE.monocyte_tx.nominal.sorted..txt	GWAS, ENST00000360317	17:39864166_C_T	0.00611326	45
17q12	eQTL_BLUEPRINT_SE.monocyte_tx.nominal.sorted..txt	GWAS, ENST00000360317	17:39869916_C_T	0.0137806	45
17q12	eQTL_BLUEPRINT_SE.monocyte_tx.nominal.sorted..txt	GWAS, ENST00000360317	17:39870033_A_T	0.0139568	45
17q12	eQTL_BLUEPRINT_SE.monocyte_tx.nominal.sorted..txt	GWAS, ENST00000360317	17:39870108_C_G	0.0147035	45
17q12	eQTL_BLUEPRINT_SE.monocyte_tx.nominal.sorted..txt	GWAS, ENST00000360317	17:39872381_G_T	0.0143277	45
17q12	eQTL_BLUEPRINT_SE.monocyte_tx.nominal.sorted..txt	GWAS, ENST00000360317	17:39872867_C_G	0.00791353	45
17q12	eQTL_BLUEPRINT_SE.monocyte_tx.nominal.sorted..txt	GWAS, ENST00000360317	17:39874777_A_G	0.0128876	45
17q12	eQTL_BLUEPRINT_SE.monocyte_tx.nominal.sorted..txt	GWAS, ENST00000360317	17:39874911_C_T	0.00751139	45
17q12	eQTL_BLUEPRINT_SE.monocyte_tx.nominal.sorted..txt	GWAS, ENST00000360317	17:39886524_A_T	0.0170321	45
17q12	eQTL_BLUEPRINT_SE.monocyte_tx.nominal.sorted..txt	GWAS, ENST00000360317	17:39887090_A_G	0.0168629	45
17q12	eQTL_BLUEPRINT_SE.monocyte_tx.nominal.sorted..txt	GWAS, ENST00000360317	17:39889472_C_T	0.0158145	45
17q12	eQTL_BLUEPRINT_SE.monocyte_tx.nominal.sorted..txt	GWAS, ENST00000360317	17:39891991_C_T	0.0130365	45
17q12	eQTL_BLUEPRINT_SE.monocyte_tx.nominal.sorted..txt	GWAS, ENST00000360317	17:39892849_C_T	0.0189499	45
17q12	eQTL_BLUEPRINT_SE.monocyte_tx.nominal.sorted..txt	GWAS, ENST00000360317	17:39892980_C_T	0.0180975	45
17q12	eQTL_BLUEPRINT_SE.monocyte_tx.nominal.sorted..txt	GWAS, ENST00000360317	17:39893336_C_T	0.00480395	45
17q12	eQTL_BLUEPRINT_SE.monocyte_tx.nominal.sorted..txt	GWAS, ENST00000360317	17:39895095_A_G	0.0121243	45
17q12	eQTL_BLUEPRINT_SE.monocyte_tx.nominal.sorted..txt	GWAS, ENST00000360317	17:39896954_C_G	0.0895483	45
17q12	eQTL_BLUEPRINT_SE.monocyte_tx.nominal.sorted..txt	GWAS, ENST00000360317	17:39905964_C_T	0.0476698	45
17q12	eQTL_BLUEPRINT_SE.monocyte_tx.nominal.sorted..txt	GWAS, ENST00000360317	17:39907128_C_T	0.0526656	45
17q12	eQTL_BLUEPRINT_SE.monocyte_tx.nominal.sorted..txt	GWAS, ENST00000360317	17:39907485_C_T	0.0499786	45
17q12	eQTL_BLUEPRINT_SE.monocyte_tx.nominal.sorted..txt	GWAS, ENST00000360317	17:39907676_C_T	0.0783387	45
17q12	eQTL_BLUEPRINT_SE.monocyte_tx.nominal.sorted..txt	GWAS, ENST00000360317	17:39909987_C_T	0.0809785	45
17q12	eQTL_BLUEPRINT_SE.monocyte_tx.nominal.sorted..txt	GWAS, ENST00000360317	17:39910014_G_T	0.196626	45
17q12	eQTL_BLUEPRINT_SE.monocyte_tx.nominal.sorted..txt	GWAS, ENST00000360317	17:39910119_C_T	0.0384743	45
17q12	eQTL_BLUEPRINT_SE.monocyte_tx.nominal.sorted..txt	GWAS, ENST00000360317	17:39911280_A_G	0.0528044	45
17q12	eQTL_BLUEPRINT_SE.monocyte_tx.nominal.sorted..txt	GWAS, ENST00000360317	17:39911790_C_T	0.00343478	45
17q12	eQTL_BLUEPRINT_SE.monocyte_tx.nominal.sorted..txt	GWAS, ENST00000360317	17:39912261_C_T	0.00350022	45
17q12	eQTL_BLUEPRINT_SE.monocyte_tx.nominal.sorted..txt	GWAS, ENST00000360317	17:39912823_A_G	0.00363185	45
17q12	eQTL_BLUEPRINT_SE.monocyte_tx.nominal.sorted..txt	GWAS, ENST00000360317	17:39913021_C_T	0.00361171	45
17q12	eQTL_BLUEPRINT_SE.monocyte_tx.nominal.sorted..txt	GWAS, ENST00000360317	17:39913556_C_T	0.00349195	45
17q12	eQTL_BLUEPRINT_SE.monocyte_tx.nominal.sorted..txt	GWAS, ENST00000360317	17:39913696_C_T	0.00365745	45
17q12	eQTL_BLUEPRINT_SE.monocyte_tx.nominal.sorted..txt	GWAS, ENST00000360317	17:39913818_C_T	0.00210706	45
17q12	eQTL_BLUEPRINT_SE.monocyte_tx.nominal.sorted..txt	GWAS, ENST00000360317	17:39917793_A_G	0.00229081	45
17q12	eQTL_BLUEPRINT_SE.monocyte_tx.nominal.sorted..txt	GWAS, ENST00000360317	17:39918265_C_T	0.00232504	45
17q12	eQTL_BLUEPRINT_SE.monocyte_tx.nominal.sorted..txt	GWAS, ENST00000360317	17:39919173_A_G	0.00216694	45
17q12	eQTL_BLUEPRINT_SE.monocyte_tx.nominal.sorted..txt	GWAS, ENST00000360317	17:39919884_G_T	0.00256741	45
17q12	eQTL_BLUEPRINT_SE.monocyte_tx.nominal.sorted..txt	GWAS, ENST00000360317	17:39926554_C_T	0.00245256	45
17q12	eQTL_Schmiedel_2018.NK-cell_naive_ge.nominal.sorted..txt	GWAS, ENSG00000073605, ENSG00000172057	17:39926554_C_T	1	1
17q12	eQTL_GTEx.fibroblast_ge.nominal.sorted..txt	GWAS, ENSG00000073605, ENSG00000172057	17:39924612_A_G	0.0101917	2
17q12	eQTL_GTEx.fibroblast_ge.nominal.sorted..txt	GWAS, ENSG00000073605, ENSG00000172057	17:39926554_C_T	0.985144	2
17q12	eQTL_Schmiedel_2018.Th2_memory_tx.nominal.sorted..txt	GWAS, ENST00000360317	17:39748854_C_T	0.0312573	48
17q12	eQTL_Schmiedel_2018.Th2_memory_tx.nominal.sorted..txt	GWAS, ENST00000360317	17:39754115_C_T	0.0272793	48
17q12	eQTL_Schmiedel_2018.Th2_memory_tx.nominal.sorted..txt	GWAS, ENST00000360317	17:39765489_C_T	0.0169885	48
17q12	eQTL_Schmiedel_2018.Th2_memory_tx.nominal.sorted..txt	GWAS, ENST00000360317	17:39771806_C_T	0.0114426	48
17q12	eQTL_Schmiedel_2018.Th2_memory_tx.nominal.sorted..txt	GWAS, ENST00000360317	17:39773563_C_T	0.0223376	48
17q12	eQTL_Schmiedel_2018.Th2_memory_tx.nominal.sorted..txt	GWAS, ENST00000360317	17:39803764_C_T	0.0653414	48
17q12	eQTL_Schmiedel_2018.Th2_memory_tx.nominal.sorted..txt	GWAS, ENST00000360317	17:39806734_A_T	0.00136329	48
17q12	eQTL_Schmiedel_2018.Th2_memory_tx.nominal.sorted..txt	GWAS, ENST00000360317	17:39813896_A_G	0.00242999	48
17q12	eQTL_Schmiedel_2018.Th2_memory_tx.nominal.sorted..txt	GWAS, ENST00000360317	17:39818961_C_CTTCTA	0.0826234	48
17q12	eQTL_Schmiedel_2018.Th2_memory_tx.nominal.sorted..txt	GWAS, ENST00000360317	17:39820216_C_T	0.119538	48
17q12	eQTL_Schmiedel_2018.Th2_memory_tx.nominal.sorted..txt	GWAS, ENST00000360317	17:39827239_C_T	0.00503306	48
17q12	eQTL_Schmiedel_2018.Th2_memory_tx.nominal.sorted..txt	GWAS, ENST00000360317	17:39829548_A_G	0.00569703	48
17q12	eQTL_Schmiedel_2018.Th2_memory_tx.nominal.sorted..txt	GWAS, ENST00000360317	17:39863805_A_AC	0.0673979	48
17q12	eQTL_Schmiedel_2018.Th2_memory_tx.nominal.sorted..txt	GWAS, ENST00000360317	17:39864166_C_T	0.0370185	48
17q12	eQTL_Schmiedel_2018.Th2_memory_tx.nominal.sorted..txt	GWAS, ENST00000360317	17:39869916_C_T	0.0246592	48
17q12	eQTL_Schmiedel_2018.Th2_memory_tx.nominal.sorted..txt	GWAS, ENST00000360317	17:39870033_A_T	0.0249746	48
17q12	eQTL_Schmiedel_2018.Th2_memory_tx.nominal.sorted..txt	GWAS, ENST00000360317	17:39870108_C_G	0.0263108	48
17q12	eQTL_Schmiedel_2018.Th2_memory_tx.nominal.sorted..txt	GWAS, ENST00000360317	17:39872381_G_T	0.0143007	48
17q12	eQTL_Schmiedel_2018.Th2_memory_tx.nominal.sorted..txt	GWAS, ENST00000360317	17:39872867_C_G	0.00403629	48
17q12	eQTL_Schmiedel_2018.Th2_memory_tx.nominal.sorted..txt	GWAS, ENST00000360317	17:39874777_A_G	0.022367	48
17q12	eQTL_Schmiedel_2018.Th2_memory_tx.nominal.sorted..txt	GWAS, ENST00000360317	17:39874911_C_T	0.00720187	48
17q12	eQTL_Schmiedel_2018.Th2_memory_tx.nominal.sorted..txt	GWAS, ENST00000360317	17:39886524_A_T	0.0131219	48
17q12	eQTL_Schmiedel_2018.Th2_memory_tx.nominal.sorted..txt	GWAS, ENST00000360317	17:39887090_A_G	0.0127396	48
17q12	eQTL_Schmiedel_2018.Th2_memory_tx.nominal.sorted..txt	GWAS, ENST00000360317	17:39889472_C_T	0.0122442	48
17q12	eQTL_Schmiedel_2018.Th2_memory_tx.nominal.sorted..txt	GWAS, ENST00000360317	17:39891991_C_T	0.0093189	48
17q12	eQTL_Schmiedel_2018.Th2_memory_tx.nominal.sorted..txt	GWAS, ENST00000360317	17:39892849_C_T	0.0147298	48
17q12	eQTL_Schmiedel_2018.Th2_memory_tx.nominal.sorted..txt	GWAS, ENST00000360317	17:39892980_C_T	0.0140672	48
17q12	eQTL_Schmiedel_2018.Th2_memory_tx.nominal.sorted..txt	GWAS, ENST00000360317	17:39893336_C_T	0.00465394	48
17q12	eQTL_Schmiedel_2018.Th2_memory_tx.nominal.sorted..txt	GWAS, ENST00000360317	17:39895095_A_G	0.0011844	48
17q12	eQTL_Schmiedel_2018.Th2_memory_tx.nominal.sorted..txt	GWAS, ENST00000360317	17:39896954_C_G	0.0254795	48
17q12	eQTL_Schmiedel_2018.Th2_memory_tx.nominal.sorted..txt	GWAS, ENST00000360317	17:39905964_C_T	0.0330479	48
17q12	eQTL_Schmiedel_2018.Th2_memory_tx.nominal.sorted..txt	GWAS, ENST00000360317	17:39907128_C_T	0.0393355	48
17q12	eQTL_Schmiedel_2018.Th2_memory_tx.nominal.sorted..txt	GWAS, ENST00000360317	17:39907485_C_T	0.0382933	48
17q12	eQTL_Schmiedel_2018.Th2_memory_tx.nominal.sorted..txt	GWAS, ENST00000360317	17:39907676_C_T	0.0409046	48
17q12	eQTL_Schmiedel_2018.Th2_memory_tx.nominal.sorted..txt	GWAS, ENST00000360317	17:39910014_G_T	0.027838	48
17q12	eQTL_Schmiedel_2018.Th2_memory_tx.nominal.sorted..txt	GWAS, ENST00000360317	17:39911280_A_G	0.0126028	48
17q12	eQTL_Schmiedel_2018.Th2_memory_tx.nominal.sorted..txt	GWAS, ENST00000360317	17:39911790_C_T	0.00498377	48
17q12	eQTL_Schmiedel_2018.Th2_memory_tx.nominal.sorted..txt	GWAS, ENST00000360317	17:39912261_C_T	0.00218346	48
17q12	eQTL_Schmiedel_2018.Th2_memory_tx.nominal.sorted..txt	GWAS, ENST00000360317	17:39912823_A_G	0.00414669	48
17q12	eQTL_Schmiedel_2018.Th2_memory_tx.nominal.sorted..txt	GWAS, ENST00000360317	17:39913021_C_T	0.00383635	48
17q12	eQTL_Schmiedel_2018.Th2_memory_tx.nominal.sorted..txt	GWAS, ENST00000360317	17:39913556_C_T	0.00283157	48
17q12	eQTL_Schmiedel_2018.Th2_memory_tx.nominal.sorted..txt	GWAS, ENST00000360317	17:39913696_C_T	0.00291318	48
17q12	eQTL_Schmiedel_2018.Th2_memory_tx.nominal.sorted..txt	GWAS, ENST00000360317	17:39914536_C_T	0.00662566	48
17q12	eQTL_Schmiedel_2018.Th2_memory_tx.nominal.sorted..txt	GWAS, ENST00000360317	17:39915920_G_T	0.00793824	48
17q12	eQTL_Schmiedel_2018.Th2_memory_tx.nominal.sorted..txt	GWAS, ENST00000360317	17:39915994_G_T	0.0157262	48
17q12	eQTL_Schmiedel_2018.Th2_memory_tx.nominal.sorted..txt	GWAS, ENST00000360317	17:39916149_C_T	0.00792004	48
17q12	eQTL_Schmiedel_2018.Th2_memory_tx.nominal.sorted..txt	GWAS, ENST00000360317	17:39917778_C_T	0.00951469	48
17q12	eQTL_Schmiedel_2018.Th2_memory_tx.nominal.sorted..txt	GWAS, ENST00000360317	17:39926554_C_T	0.00234325	48
17q12	eQTL_Schmiedel_2018.Treg_naive_ge.nominal.sorted..txt	GWAS, ENSG00000161405	17:39748854_C_T	0.0304842	44
17q12	eQTL_Schmiedel_2018.Treg_naive_ge.nominal.sorted..txt	GWAS, ENSG00000161405	17:39754115_C_T	0.0135569	44
17q12	eQTL_Schmiedel_2018.Treg_naive_ge.nominal.sorted..txt	GWAS, ENSG00000161405	17:39765489_C_T	0.0163503	44
17q12	eQTL_Schmiedel_2018.Treg_naive_ge.nominal.sorted..txt	GWAS, ENSG00000161405	17:39771806_C_T	0.00788136	44
17q12	eQTL_Schmiedel_2018.Treg_naive_ge.nominal.sorted..txt	GWAS, ENSG00000161405	17:39773563_C_T	0.0222502	44
17q12	eQTL_Schmiedel_2018.Treg_naive_ge.nominal.sorted..txt	GWAS, ENSG00000161405	17:39781794_C_T	0.00216179	44
17q12	eQTL_Schmiedel_2018.Treg_naive_ge.nominal.sorted..txt	GWAS, ENSG00000161405	17:39783586_C_T	0.00248274	44
17q12	eQTL_Schmiedel_2018.Treg_naive_ge.nominal.sorted..txt	GWAS, ENSG00000161405	17:39784555_C_T	0.00378922	44
17q12	eQTL_Schmiedel_2018.Treg_naive_ge.nominal.sorted..txt	GWAS, ENSG00000161405	17:39803764_C_T	0.126047	44
17q12	eQTL_Schmiedel_2018.Treg_naive_ge.nominal.sorted..txt	GWAS, ENSG00000161405	17:39806734_A_T	0.00816662	44
17q12	eQTL_Schmiedel_2018.Treg_naive_ge.nominal.sorted..txt	GWAS, ENSG00000161405	17:39813896_A_G	0.0149104	44
17q12	eQTL_Schmiedel_2018.Treg_naive_ge.nominal.sorted..txt	GWAS, ENSG00000161405	17:39818961_C_CTTCTA	0.23711	44
17q12	eQTL_Schmiedel_2018.Treg_naive_ge.nominal.sorted..txt	GWAS, ENSG00000161405	17:39820216_C_T	0.354081	44
17q12	eQTL_Schmiedel_2018.Treg_naive_ge.nominal.sorted..txt	GWAS, ENSG00000161405	17:39827239_C_T	0.00166259	44
17q12	eQTL_Schmiedel_2018.Treg_naive_ge.nominal.sorted..txt	GWAS, ENSG00000161405	17:39829548_A_G	0.00144049	44
17q12	eQTL_Schmiedel_2018.Treg_naive_ge.nominal.sorted..txt	GWAS, ENSG00000161405	17:39863805_A_AC	0.0323481	44
17q12	eQTL_Schmiedel_2018.Treg_naive_ge.nominal.sorted..txt	GWAS, ENSG00000161405	17:39864166_C_T	0.0198354	44
17q12	eQTL_Schmiedel_2018.Treg_naive_ge.nominal.sorted..txt	GWAS, ENSG00000161405	17:39869916_C_T	0.00132773	44
17q12	eQTL_Schmiedel_2018.Treg_naive_ge.nominal.sorted..txt	GWAS, ENSG00000161405	17:39870033_A_T	0.00134471	44
17q12	eQTL_Schmiedel_2018.Treg_naive_ge.nominal.sorted..txt	GWAS, ENSG00000161405	17:39870108_C_G	0.00141666	44
17q12	eQTL_Schmiedel_2018.Treg_naive_ge.nominal.sorted..txt	GWAS, ENSG00000161405	17:39872381_G_T	0.00207554	44
17q12	eQTL_Schmiedel_2018.Treg_naive_ge.nominal.sorted..txt	GWAS, ENSG00000161405	17:39872867_C_G	0.00126073	44
17q12	eQTL_Schmiedel_2018.Treg_naive_ge.nominal.sorted..txt	GWAS, ENSG00000161405	17:39874777_A_G	0.0012777	44
17q12	eQTL_Schmiedel_2018.Treg_naive_ge.nominal.sorted..txt	GWAS, ENSG00000161405	17:39874911_C_T	0.00114738	44
17q12	eQTL_Schmiedel_2018.Treg_naive_ge.nominal.sorted..txt	GWAS, ENSG00000161405	17:39886524_A_T	0.00192025	44
17q12	eQTL_Schmiedel_2018.Treg_naive_ge.nominal.sorted..txt	GWAS, ENSG00000161405	17:39887090_A_G	0.001912	44
17q12	eQTL_Schmiedel_2018.Treg_naive_ge.nominal.sorted..txt	GWAS, ENSG00000161405	17:39889472_C_T	0.00176824	44
17q12	eQTL_Schmiedel_2018.Treg_naive_ge.nominal.sorted..txt	GWAS, ENSG00000161405	17:39891991_C_T	0.00161201	44
17q12	eQTL_Schmiedel_2018.Treg_naive_ge.nominal.sorted..txt	GWAS, ENSG00000161405	17:39892849_C_T	0.00212805	44
17q12	eQTL_Schmiedel_2018.Treg_naive_ge.nominal.sorted..txt	GWAS, ENSG00000161405	17:39892980_C_T	0.00203232	44
17q12	eQTL_Schmiedel_2018.Treg_naive_ge.nominal.sorted..txt	GWAS, ENSG00000161405	17:39896954_C_G	0.00360658	44
17q12	eQTL_Schmiedel_2018.Treg_naive_ge.nominal.sorted..txt	GWAS, ENSG00000161405	17:39905964_C_T	0.00122678	44
17q12	eQTL_Schmiedel_2018.Treg_naive_ge.nominal.sorted..txt	GWAS, ENSG00000161405	17:39907128_C_T	0.00134345	44
17q12	eQTL_Schmiedel_2018.Treg_naive_ge.nominal.sorted..txt	GWAS, ENSG00000161405	17:39907485_C_T	0.00127084	44
17q12	eQTL_Schmiedel_2018.Treg_naive_ge.nominal.sorted..txt	GWAS, ENSG00000161405	17:39907676_C_T	0.00131882	44
17q12	eQTL_Schmiedel_2018.Treg_naive_ge.nominal.sorted..txt	GWAS, ENSG00000161405	17:39910014_G_T	0.00108274	44
17q12	eQTL_Schmiedel_2018.Treg_naive_ge.nominal.sorted..txt	GWAS, ENSG00000161405	17:39914536_C_T	0.00698789	44
17q12	eQTL_Schmiedel_2018.Treg_naive_ge.nominal.sorted..txt	GWAS, ENSG00000161405	17:39915920_G_T	0.00835793	44
17q12	eQTL_Schmiedel_2018.Treg_naive_ge.nominal.sorted..txt	GWAS, ENSG00000161405	17:39915994_G_T	0.0164085	44
17q12	eQTL_Schmiedel_2018.Treg_naive_ge.nominal.sorted..txt	GWAS, ENSG00000161405	17:39916149_C_T	0.00834552	44
17q12	eQTL_Schmiedel_2018.Treg_naive_ge.nominal.sorted..txt	GWAS, ENSG00000161405	17:39916474_C_T	0.00138651	44
17q12	eQTL_Schmiedel_2018.Treg_naive_ge.nominal.sorted..txt	GWAS, ENSG00000161405	17:39917778_C_T	0.0105617	44
17q12	eQTL_Schmiedel_2018.Treg_naive_ge.nominal.sorted..txt	GWAS, ENSG00000161405	17:39926554_C_T	0.0103328	44
17q12	eQTL_Schmiedel_2018.Treg_naive_ge.nominal.sorted..txt	GWAS, ENSG00000161405	17:39932164_C_T	0.00298407	44
17q12	eQTL_BLUEPRINT_SE.monocyte_ge.nominal.sorted..txt	GWAS, ENSG00000172057	17:39748854_C_T	0.00354655	47
17q12	eQTL_BLUEPRINT_SE.monocyte_ge.nominal.sorted..txt	GWAS, ENSG00000172057	17:39765489_C_T	0.0035042	47
17q12	eQTL_BLUEPRINT_SE.monocyte_ge.nominal.sorted..txt	GWAS, ENSG00000172057	17:39771806_C_T	0.00290924	47
17q12	eQTL_BLUEPRINT_SE.monocyte_ge.nominal.sorted..txt	GWAS, ENSG00000172057	17:39803764_C_T	0.00389758	47
17q12	eQTL_BLUEPRINT_SE.monocyte_ge.nominal.sorted..txt	GWAS, ENSG00000172057	17:39820216_C_T	0.0113574	47
17q12	eQTL_BLUEPRINT_SE.monocyte_ge.nominal.sorted..txt	GWAS, ENSG00000172057	17:39864166_C_T	0.00766675	47
17q12	eQTL_BLUEPRINT_SE.monocyte_ge.nominal.sorted..txt	GWAS, ENSG00000172057	17:39869916_C_T	0.018715	47
17q12	eQTL_BLUEPRINT_SE.monocyte_ge.nominal.sorted..txt	GWAS, ENSG00000172057	17:39870033_A_T	0.0189544	47
17q12	eQTL_BLUEPRINT_SE.monocyte_ge.nominal.sorted..txt	GWAS, ENSG00000172057	17:39870108_C_G	0.0199685	47
17q12	eQTL_BLUEPRINT_SE.monocyte_ge.nominal.sorted..txt	GWAS, ENSG00000172057	17:39872381_G_T	0.0194581	47
17q12	eQTL_BLUEPRINT_SE.monocyte_ge.nominal.sorted..txt	GWAS, ENSG00000172057	17:39872867_C_G	0.0107472	47
17q12	eQTL_BLUEPRINT_SE.monocyte_ge.nominal.sorted..txt	GWAS, ENSG00000172057	17:39874777_A_G	0.0175024	47
17q12	eQTL_BLUEPRINT_SE.monocyte_ge.nominal.sorted..txt	GWAS, ENSG00000172057	17:39874911_C_T	0.010201	47
17q12	eQTL_BLUEPRINT_SE.monocyte_ge.nominal.sorted..txt	GWAS, ENSG00000172057	17:39886524_A_T	0.0125375	47
17q12	eQTL_BLUEPRINT_SE.monocyte_ge.nominal.sorted..txt	GWAS, ENSG00000172057	17:39887090_A_G	0.012413	47
17q12	eQTL_BLUEPRINT_SE.monocyte_ge.nominal.sorted..txt	GWAS, ENSG00000172057	17:39889472_C_T	0.0116413	47
17q12	eQTL_BLUEPRINT_SE.monocyte_ge.nominal.sorted..txt	GWAS, ENSG00000172057	17:39891991_C_T	0.00959636	47
17q12	eQTL_BLUEPRINT_SE.monocyte_ge.nominal.sorted..txt	GWAS, ENSG00000172057	17:39892849_C_T	0.0139493	47
17q12	eQTL_BLUEPRINT_SE.monocyte_ge.nominal.sorted..txt	GWAS, ENSG00000172057	17:39892980_C_T	0.0133218	47
17q12	eQTL_BLUEPRINT_SE.monocyte_ge.nominal.sorted..txt	GWAS, ENSG00000172057	17:39893336_C_T	0.0148051	47
17q12	eQTL_BLUEPRINT_SE.monocyte_ge.nominal.sorted..txt	GWAS, ENSG00000172057	17:39895095_A_G	0.00892486	47
17q12	eQTL_BLUEPRINT_SE.monocyte_ge.nominal.sorted..txt	GWAS, ENSG00000172057	17:39896954_C_G	0.090373	47
17q12	eQTL_BLUEPRINT_SE.monocyte_ge.nominal.sorted..txt	GWAS, ENSG00000172057	17:39905964_C_T	0.0350904	47
17q12	eQTL_BLUEPRINT_SE.monocyte_ge.nominal.sorted..txt	GWAS, ENSG00000172057	17:39907128_C_T	0.0387679	47
17q12	eQTL_BLUEPRINT_SE.monocyte_ge.nominal.sorted..txt	GWAS, ENSG00000172057	17:39907485_C_T	0.0367899	47
17q12	eQTL_BLUEPRINT_SE.monocyte_ge.nominal.sorted..txt	GWAS, ENSG00000172057	17:39907676_C_T	0.0191224	47
17q12	eQTL_BLUEPRINT_SE.monocyte_ge.nominal.sorted..txt	GWAS, ENSG00000172057	17:39909987_C_T	0.0031624	47
17q12	eQTL_BLUEPRINT_SE.monocyte_ge.nominal.sorted..txt	GWAS, ENSG00000172057	17:39910014_G_T	0.00767871	47
17q12	eQTL_BLUEPRINT_SE.monocyte_ge.nominal.sorted..txt	GWAS, ENSG00000172057	17:39910119_C_T	0.00306281	47
17q12	eQTL_BLUEPRINT_SE.monocyte_ge.nominal.sorted..txt	GWAS, ENSG00000172057	17:39911280_A_G	0.00338715	47
17q12	eQTL_BLUEPRINT_SE.monocyte_ge.nominal.sorted..txt	GWAS, ENSG00000172057	17:39911790_C_T	0.0040844	47
17q12	eQTL_BLUEPRINT_SE.monocyte_ge.nominal.sorted..txt	GWAS, ENSG00000172057	17:39912261_C_T	0.00416222	47
17q12	eQTL_BLUEPRINT_SE.monocyte_ge.nominal.sorted..txt	GWAS, ENSG00000172057	17:39912823_A_G	0.00431874	47
17q12	eQTL_BLUEPRINT_SE.monocyte_ge.nominal.sorted..txt	GWAS, ENSG00000172057	17:39913021_C_T	0.00429479	47
17q12	eQTL_BLUEPRINT_SE.monocyte_ge.nominal.sorted..txt	GWAS, ENSG00000172057	17:39913556_C_T	0.00415238	47
17q12	eQTL_BLUEPRINT_SE.monocyte_ge.nominal.sorted..txt	GWAS, ENSG00000172057	17:39913696_C_T	0.00434918	47
17q12	eQTL_BLUEPRINT_SE.monocyte_ge.nominal.sorted..txt	GWAS, ENSG00000172057	17:39914536_C_T	0.0238355	47
17q12	eQTL_BLUEPRINT_SE.monocyte_ge.nominal.sorted..txt	GWAS, ENSG00000172057	17:39915920_G_T	0.0424628	47
17q12	eQTL_BLUEPRINT_SE.monocyte_ge.nominal.sorted..txt	GWAS, ENSG00000172057	17:39915994_G_T	0.121066	47
17q12	eQTL_BLUEPRINT_SE.monocyte_ge.nominal.sorted..txt	GWAS, ENSG00000172057	17:39916149_C_T	0.042377	47
17q12	eQTL_BLUEPRINT_SE.monocyte_ge.nominal.sorted..txt	GWAS, ENSG00000172057	17:39917778_C_T	0.045891	47
17q12	eQTL_BLUEPRINT_SE.monocyte_ge.nominal.sorted..txt	GWAS, ENSG00000172057	17:39917793_A_G	0.00272407	47
17q12	eQTL_BLUEPRINT_SE.monocyte_ge.nominal.sorted..txt	GWAS, ENSG00000172057	17:39918265_C_T	0.00276477	47
17q12	eQTL_BLUEPRINT_SE.monocyte_ge.nominal.sorted..txt	GWAS, ENSG00000172057	17:39919173_A_G	0.00257678	47
17q12	eQTL_BLUEPRINT_SE.monocyte_ge.nominal.sorted..txt	GWAS, ENSG00000172057	17:39919884_G_T	0.00305299	47
17q12	eQTL_BLUEPRINT_SE.monocyte_ge.nominal.sorted..txt	GWAS, ENSG00000172057	17:39924612_A_G	0.0324728	47
17q12	eQTL_BLUEPRINT_SE.monocyte_ge.nominal.sorted..txt	GWAS, ENSG00000172057	17:39926554_C_T	0.16338	47
17q12	eQTL_Schmiedel_2018.CD8_T-cell_naive_exon.nominal.sorted..txt	GWAS, ENSG00000073605.18_17_39907500_39907739	17:39869916_C_T	0.00820118	18
17q12	eQTL_Schmiedel_2018.CD8_T-cell_naive_exon.nominal.sorted..txt	GWAS, ENSG00000073605.18_17_39907500_39907739	17:39870033_A_T	0.00830606	18
17q12	eQTL_Schmiedel_2018.CD8_T-cell_naive_exon.nominal.sorted..txt	GWAS, ENSG00000073605.18_17_39907500_39907739	17:39870108_C_G	0.00875047	18
17q12	eQTL_Schmiedel_2018.CD8_T-cell_naive_exon.nominal.sorted..txt	GWAS, ENSG00000073605.18_17_39907500_39907739	17:39872381_G_T	0.0939327	18
17q12	eQTL_Schmiedel_2018.CD8_T-cell_naive_exon.nominal.sorted..txt	GWAS, ENSG00000073605.18_17_39907500_39907739	17:39874777_A_G	0.00851582	18
17q12	eQTL_Schmiedel_2018.CD8_T-cell_naive_exon.nominal.sorted..txt	GWAS, ENSG00000073605.18_17_39907500_39907739	17:39874911_C_T	0.0570129	18
17q12	eQTL_Schmiedel_2018.CD8_T-cell_naive_exon.nominal.sorted..txt	GWAS, ENSG00000073605.18_17_39907500_39907739	17:39886524_A_T	0.0859064	18
17q12	eQTL_Schmiedel_2018.CD8_T-cell_naive_exon.nominal.sorted..txt	GWAS, ENSG00000073605.18_17_39907500_39907739	17:39887090_A_G	0.0858484	18
17q12	eQTL_Schmiedel_2018.CD8_T-cell_naive_exon.nominal.sorted..txt	GWAS, ENSG00000073605.18_17_39907500_39907739	17:39889472_C_T	0.0793602	18
17q12	eQTL_Schmiedel_2018.CD8_T-cell_naive_exon.nominal.sorted..txt	GWAS, ENSG00000073605.18_17_39907500_39907739	17:39891991_C_T	0.0917549	18
17q12	eQTL_Schmiedel_2018.CD8_T-cell_naive_exon.nominal.sorted..txt	GWAS, ENSG00000073605.18_17_39907500_39907739	17:39892849_C_T	0.0982025	18
17q12	eQTL_Schmiedel_2018.CD8_T-cell_naive_exon.nominal.sorted..txt	GWAS, ENSG00000073605.18_17_39907500_39907739	17:39892980_C_T	0.0937851	18
17q12	eQTL_Schmiedel_2018.CD8_T-cell_naive_exon.nominal.sorted..txt	GWAS, ENSG00000073605.18_17_39907500_39907739	17:39893336_C_T	0.0348683	18
17q12	eQTL_Schmiedel_2018.CD8_T-cell_naive_exon.nominal.sorted..txt	GWAS, ENSG00000073605.18_17_39907500_39907739	17:39896954_C_G	0.10712	18
17q12	eQTL_Schmiedel_2018.CD8_T-cell_naive_exon.nominal.sorted..txt	GWAS, ENSG00000073605.18_17_39907500_39907739	17:39905964_C_T	0.0273176	18
17q12	eQTL_Schmiedel_2018.CD8_T-cell_naive_exon.nominal.sorted..txt	GWAS, ENSG00000073605.18_17_39907500_39907739	17:39907128_C_T	0.0340019	18
17q12	eQTL_Schmiedel_2018.CD8_T-cell_naive_exon.nominal.sorted..txt	GWAS, ENSG00000073605.18_17_39907500_39907739	17:39907485_C_T	0.033571	18
17q12	eQTL_Schmiedel_2018.CD8_T-cell_naive_exon.nominal.sorted..txt	GWAS, ENSG00000073605.18_17_39907500_39907739	17:39907676_C_T	0.0363445	18
17q12	eQTL_GTEx.artery_aorta_txrev.nominal.sorted..txt	GWAS, ENSG00000073605.grp_1.contained.ENST00000360317, ENSG00000073605.grp_2.contained.ENST00000360317	17:39905964_C_T	0.107217	12
17q12	eQTL_GTEx.artery_aorta_txrev.nominal.sorted..txt	GWAS, ENSG00000073605.grp_1.contained.ENST00000360317, ENSG00000073605.grp_2.contained.ENST00000360317	17:39907128_C_T	0.118453	12
17q12	eQTL_GTEx.artery_aorta_txrev.nominal.sorted..txt	GWAS, ENSG00000073605.grp_1.contained.ENST00000360317, ENSG00000073605.grp_2.contained.ENST00000360317	17:39907485_C_T	0.11241	12
17q12	eQTL_GTEx.artery_aorta_txrev.nominal.sorted..txt	GWAS, ENSG00000073605.grp_1.contained.ENST00000360317, ENSG00000073605.grp_2.contained.ENST00000360317	17:39907676_C_T	0.117028	12
17q12	eQTL_GTEx.artery_aorta_txrev.nominal.sorted..txt	GWAS, ENSG00000073605.grp_1.contained.ENST00000360317, ENSG00000073605.grp_2.contained.ENST00000360317	17:39911790_C_T	0.180395	12
17q12	eQTL_GTEx.artery_aorta_txrev.nominal.sorted..txt	GWAS, ENSG00000073605.grp_1.contained.ENST00000360317, ENSG00000073605.grp_2.contained.ENST00000360317	17:39912823_A_G	0.0169186	12
17q12	eQTL_GTEx.artery_aorta_txrev.nominal.sorted..txt	GWAS, ENSG00000073605.grp_1.contained.ENST00000360317, ENSG00000073605.grp_2.contained.ENST00000360317	17:39913021_C_T	0.0168248	12
17q12	eQTL_GTEx.artery_aorta_txrev.nominal.sorted..txt	GWAS, ENSG00000073605.grp_1.contained.ENST00000360317, ENSG00000073605.grp_2.contained.ENST00000360317	17:39913556_C_T	0.0162669	12
17q12	eQTL_GTEx.artery_aorta_txrev.nominal.sorted..txt	GWAS, ENSG00000073605.grp_1.contained.ENST00000360317, ENSG00000073605.grp_2.contained.ENST00000360317	17:39913696_C_T	0.0170379	12
17q12	eQTL_GTEx.artery_aorta_txrev.nominal.sorted..txt	GWAS, ENSG00000073605.grp_1.contained.ENST00000360317, ENSG00000073605.grp_2.contained.ENST00000360317	17:39914536_C_T	0.0640895	12
17q12	eQTL_GTEx.artery_aorta_txrev.nominal.sorted..txt	GWAS, ENSG00000073605.grp_1.contained.ENST00000360317, ENSG00000073605.grp_2.contained.ENST00000360317	17:39915994_G_T	0.151948	12
17q12	eQTL_GTEx.artery_aorta_txrev.nominal.sorted..txt	GWAS, ENSG00000073605.grp_1.contained.ENST00000360317, ENSG00000073605.grp_2.contained.ENST00000360317	17:39916149_C_T	0.0766808	12
17q12	eQTL_GTEx.brain_nucleus_accumbens_ge.nominal.sorted..txt	GWAS, ENSG00000073605	17:39747478_A_G	0.00408294	41
17q12	eQTL_GTEx.brain_nucleus_accumbens_ge.nominal.sorted..txt	GWAS, ENSG00000073605	17:39748854_C_T	0.00650169	41
17q12	eQTL_GTEx.brain_nucleus_accumbens_ge.nominal.sorted..txt	GWAS, ENSG00000073605	17:39754115_C_T	0.00413461	41
17q12	eQTL_GTEx.brain_nucleus_accumbens_ge.nominal.sorted..txt	GWAS, ENSG00000073605	17:39765489_C_T	0.00157831	41
17q12	eQTL_GTEx.brain_nucleus_accumbens_ge.nominal.sorted..txt	GWAS, ENSG00000073605	17:39803764_C_T	0.00167964	41
17q12	eQTL_GTEx.brain_nucleus_accumbens_ge.nominal.sorted..txt	GWAS, ENSG00000073605	17:39818961_C_CTTCTA	0.00589383	41
17q12	eQTL_GTEx.brain_nucleus_accumbens_ge.nominal.sorted..txt	GWAS, ENSG00000073605	17:39820216_C_T	0.00260279	41
17q12	eQTL_GTEx.brain_nucleus_accumbens_ge.nominal.sorted..txt	GWAS, ENSG00000073605	17:39863805_A_AC	0.0830684	41
17q12	eQTL_GTEx.brain_nucleus_accumbens_ge.nominal.sorted..txt	GWAS, ENSG00000073605	17:39864166_C_T	0.0536787	41
17q12	eQTL_GTEx.brain_nucleus_accumbens_ge.nominal.sorted..txt	GWAS, ENSG00000073605	17:39869916_C_T	0.0297705	41
17q12	eQTL_GTEx.brain_nucleus_accumbens_ge.nominal.sorted..txt	GWAS, ENSG00000073605	17:39870033_A_T	0.0301513	41
17q12	eQTL_GTEx.brain_nucleus_accumbens_ge.nominal.sorted..txt	GWAS, ENSG00000073605	17:39870108_C_G	0.0317645	41
17q12	eQTL_GTEx.brain_nucleus_accumbens_ge.nominal.sorted..txt	GWAS, ENSG00000073605	17:39872381_G_T	0.00334964	41
17q12	eQTL_GTEx.brain_nucleus_accumbens_ge.nominal.sorted..txt	GWAS, ENSG00000073605	17:39872867_C_G	0.0789578	41
17q12	eQTL_GTEx.brain_nucleus_accumbens_ge.nominal.sorted..txt	GWAS, ENSG00000073605	17:39874777_A_G	0.0278415	41
17q12	eQTL_GTEx.brain_nucleus_accumbens_ge.nominal.sorted..txt	GWAS, ENSG00000073605	17:39874911_C_T	0.0176643	41
17q12	eQTL_GTEx.brain_nucleus_accumbens_ge.nominal.sorted..txt	GWAS, ENSG00000073605	17:39886524_A_T	0.0106521	41
17q12	eQTL_GTEx.brain_nucleus_accumbens_ge.nominal.sorted..txt	GWAS, ENSG00000073605	17:39887090_A_G	0.0105463	41
17q12	eQTL_GTEx.brain_nucleus_accumbens_ge.nominal.sorted..txt	GWAS, ENSG00000073605	17:39889472_C_T	0.00989065	41
17q12	eQTL_GTEx.brain_nucleus_accumbens_ge.nominal.sorted..txt	GWAS, ENSG00000073605	17:39891991_C_T	0.0239014	41
17q12	eQTL_GTEx.brain_nucleus_accumbens_ge.nominal.sorted..txt	GWAS, ENSG00000073605	17:39892849_C_T	0.0118516	41
17q12	eQTL_GTEx.brain_nucleus_accumbens_ge.nominal.sorted..txt	GWAS, ENSG00000073605	17:39892980_C_T	0.00329856	41
17q12	eQTL_GTEx.brain_nucleus_accumbens_ge.nominal.sorted..txt	GWAS, ENSG00000073605	17:39895095_A_G	0.0943121	41
17q12	eQTL_GTEx.brain_nucleus_accumbens_ge.nominal.sorted..txt	GWAS, ENSG00000073605	17:39896954_C_G	0.0323302	41
17q12	eQTL_GTEx.brain_nucleus_accumbens_ge.nominal.sorted..txt	GWAS, ENSG00000073605	17:39905964_C_T	0.00441636	41
17q12	eQTL_GTEx.brain_nucleus_accumbens_ge.nominal.sorted..txt	GWAS, ENSG00000073605	17:39907128_C_T	0.0048792	41
17q12	eQTL_GTEx.brain_nucleus_accumbens_ge.nominal.sorted..txt	GWAS, ENSG00000073605	17:39907485_C_T	0.00463026	41
17q12	eQTL_GTEx.brain_nucleus_accumbens_ge.nominal.sorted..txt	GWAS, ENSG00000073605	17:39907676_C_T	0.0048205	41
17q12	eQTL_GTEx.brain_nucleus_accumbens_ge.nominal.sorted..txt	GWAS, ENSG00000073605	17:39909987_C_T	0.187396	41
17q12	eQTL_GTEx.brain_nucleus_accumbens_ge.nominal.sorted..txt	GWAS, ENSG00000073605	17:39910014_G_T	0.0488434	41
17q12	eQTL_GTEx.brain_nucleus_accumbens_ge.nominal.sorted..txt	GWAS, ENSG00000073605	17:39910119_C_T	0.0179707	41
17q12	eQTL_GTEx.brain_nucleus_accumbens_ge.nominal.sorted..txt	GWAS, ENSG00000073605	17:39911280_A_G	0.00404773	41
17q12	eQTL_GTEx.brain_nucleus_accumbens_ge.nominal.sorted..txt	GWAS, ENSG00000073605	17:39914536_C_T	0.00721736	41
17q12	eQTL_GTEx.brain_nucleus_accumbens_ge.nominal.sorted..txt	GWAS, ENSG00000073605	17:39915920_G_T	0.00865279	41
17q12	eQTL_GTEx.brain_nucleus_accumbens_ge.nominal.sorted..txt	GWAS, ENSG00000073605	17:39915994_G_T	0.0171114	41
17q12	eQTL_GTEx.brain_nucleus_accumbens_ge.nominal.sorted..txt	GWAS, ENSG00000073605	17:39916149_C_T	0.00863531	41
17q12	eQTL_GTEx.brain_nucleus_accumbens_ge.nominal.sorted..txt	GWAS, ENSG00000073605	17:39917778_C_T	0.0167011	41
17q12	eQTL_GTEx.brain_nucleus_accumbens_ge.nominal.sorted..txt	GWAS, ENSG00000073605	17:39919884_G_T	0.00229769	41
17q12	eQTL_GTEx.brain_nucleus_accumbens_ge.nominal.sorted..txt	GWAS, ENSG00000073605	17:39919945_T_TATA	0.00254437	41
17q12	eQTL_GTEx.brain_nucleus_accumbens_ge.nominal.sorted..txt	GWAS, ENSG00000073605	17:39924612_A_G	0.00767203	41
17q12	eQTL_GTEx.brain_nucleus_accumbens_ge.nominal.sorted..txt	GWAS, ENSG00000073605	17:39926554_C_T	0.0640878	41
17q12	eQTL_GENCORD.fibroblast_exon.nominal.sorted..txt	GWAS, ENSG00000172057.10_17_39922498_39922549, ENSG00000172057.10_17_39923112_39923263	17:39917778_C_T	0.00350537	3
17q12	eQTL_GENCORD.fibroblast_exon.nominal.sorted..txt	GWAS, ENSG00000172057.10_17_39922498_39922549, ENSG00000172057.10_17_39923112_39923263	17:39924612_A_G	0.0462496	3
17q12	eQTL_GENCORD.fibroblast_exon.nominal.sorted..txt	GWAS, ENSG00000172057.10_17_39922498_39922549, ENSG00000172057.10_17_39923112_39923263	17:39926554_C_T	0.941804	3
2q13	eQTL_Schmiedel_2018.B-cell_naive_tx.nominal.sorted..txt	GWAS, ENST00000422956, ENST00000613966	2:113221073_C_T	0.0280501	13
2q13	eQTL_Schmiedel_2018.B-cell_naive_tx.nominal.sorted..txt	GWAS, ENST00000422956, ENST00000613966	2:113221363_C_G	0.0314368	13
2q13	eQTL_Schmiedel_2018.B-cell_naive_tx.nominal.sorted..txt	GWAS, ENST00000422956, ENST00000613966	2:113223445_A_G	0.036482	13
2q13	eQTL_Schmiedel_2018.B-cell_naive_tx.nominal.sorted..txt	GWAS, ENST00000422956, ENST00000613966	2:113223560_C_T	0.105397	13
2q13	eQTL_Schmiedel_2018.B-cell_naive_tx.nominal.sorted..txt	GWAS, ENST00000422956, ENST00000613966	2:113225007_C_T	0.112701	13
2q13	eQTL_Schmiedel_2018.B-cell_naive_tx.nominal.sorted..txt	GWAS, ENST00000422956, ENST00000613966	2:113226726_C_T	0.106186	13
2q13	eQTL_Schmiedel_2018.B-cell_naive_tx.nominal.sorted..txt	GWAS, ENST00000422956, ENST00000613966	2:113227593_C_T	0.0985536	13
2q13	eQTL_Schmiedel_2018.B-cell_naive_tx.nominal.sorted..txt	GWAS, ENST00000422956, ENST00000613966	2:113230915_A_G	0.12926	13
2q13	eQTL_Schmiedel_2018.B-cell_naive_tx.nominal.sorted..txt	GWAS, ENST00000422956, ENST00000613966	2:113231690_C_T	0.106536	13
2q13	eQTL_Schmiedel_2018.B-cell_naive_tx.nominal.sorted..txt	GWAS, ENST00000422956, ENST00000613966	2:113231750_C_T	0.1188	13
2q13	eQTL_Schmiedel_2018.B-cell_naive_tx.nominal.sorted..txt	GWAS, ENST00000422956, ENST00000613966	2:113232684_A_G	0.0309568	13
2q13	eQTL_Schmiedel_2018.B-cell_naive_tx.nominal.sorted..txt	GWAS, ENST00000422956, ENST00000613966	2:113232816_A_C	0.0315432	13
2q13	eQTL_Schmiedel_2018.B-cell_naive_tx.nominal.sorted..txt	GWAS, ENST00000422956, ENST00000613966	2:113234393_A_G	0.0566145	13
2q13	eQTL_Schmiedel_2018.CD8_T-cell_naive_ge.nominal.sorted..txt	GWAS, ENSG00000125618, ENSG00000189223	2:113230915_A_G	0.0199219	8
2q13	eQTL_Schmiedel_2018.CD8_T-cell_naive_ge.nominal.sorted..txt	GWAS, ENSG00000125618, ENSG00000189223	2:113231690_C_T	0.0476036	8
2q13	eQTL_Schmiedel_2018.CD8_T-cell_naive_ge.nominal.sorted..txt	GWAS, ENSG00000125618, ENSG00000189223	2:113231750_C_T	0.0656636	8
2q13	eQTL_Schmiedel_2018.CD8_T-cell_naive_ge.nominal.sorted..txt	GWAS, ENSG00000125618, ENSG00000189223	2:113232684_A_G	0.138776	8
2q13	eQTL_Schmiedel_2018.CD8_T-cell_naive_ge.nominal.sorted..txt	GWAS, ENSG00000125618, ENSG00000189223	2:113232816_A_C	0.172519	8
2q13	eQTL_Schmiedel_2018.CD8_T-cell_naive_ge.nominal.sorted..txt	GWAS, ENSG00000125618, ENSG00000189223	2:113234393_A_G	0.530326	8
2q13	eQTL_Schmiedel_2018.CD8_T-cell_naive_ge.nominal.sorted..txt	GWAS, ENSG00000125618, ENSG00000189223	2:113235767_A_C	0.00714077	8
2q13	eQTL_Schmiedel_2018.CD8_T-cell_naive_ge.nominal.sorted..txt	GWAS, ENSG00000125618, ENSG00000189223	2:113235808_C_G	0.0139359	8
2q13	eQTL_TwinsUK.blood_ge.nominal.sorted..txt	GWAS, ENSG00000125618, ENSG00000189223	2:113221073_C_T	0.0468355	13
2q13	eQTL_TwinsUK.blood_ge.nominal.sorted..txt	GWAS, ENSG00000125618, ENSG00000189223	2:113221363_C_G	0.104461	13
2q13	eQTL_TwinsUK.blood_ge.nominal.sorted..txt	GWAS, ENSG00000125618, ENSG00000189223	2:113223445_A_G	0.106995	13
2q13	eQTL_TwinsUK.blood_ge.nominal.sorted..txt	GWAS, ENSG00000125618, ENSG00000189223	2:113223560_C_T	0.149157	13
2q13	eQTL_TwinsUK.blood_ge.nominal.sorted..txt	GWAS, ENSG00000125618, ENSG00000189223	2:113225007_C_T	0.101342	13
2q13	eQTL_TwinsUK.blood_ge.nominal.sorted..txt	GWAS, ENSG00000125618, ENSG00000189223	2:113226726_C_T	0.0752633	13
2q13	eQTL_TwinsUK.blood_ge.nominal.sorted..txt	GWAS, ENSG00000125618, ENSG00000189223	2:113227593_C_T	0.149309	13
2q13	eQTL_TwinsUK.blood_ge.nominal.sorted..txt	GWAS, ENSG00000125618, ENSG00000189223	2:113230915_A_G	0.0651926	13
2q13	eQTL_TwinsUK.blood_ge.nominal.sorted..txt	GWAS, ENSG00000125618, ENSG00000189223	2:113231690_C_T	0.0525349	13
2q13	eQTL_TwinsUK.blood_ge.nominal.sorted..txt	GWAS, ENSG00000125618, ENSG00000189223	2:113231750_C_T	0.0578802	13
2q13	eQTL_TwinsUK.blood_ge.nominal.sorted..txt	GWAS, ENSG00000125618, ENSG00000189223	2:113232684_A_G	0.0313593	13
2q13	eQTL_TwinsUK.blood_ge.nominal.sorted..txt	GWAS, ENSG00000125618, ENSG00000189223	2:113232816_A_C	0.0320165	13
2q13	eQTL_TwinsUK.blood_ge.nominal.sorted..txt	GWAS, ENSG00000125618, ENSG00000189223	2:113234393_A_G	0.0236974	13
2q13	eQTL_BLUEPRINT_SE.neutrophil_ge.nominal.sorted..txt	GWAS, ENSG00000189223	2:113221363_C_G	0.00883918	14
2q13	eQTL_BLUEPRINT_SE.neutrophil_ge.nominal.sorted..txt	GWAS, ENSG00000189223	2:113223445_A_G	0.00905359	14
2q13	eQTL_BLUEPRINT_SE.neutrophil_ge.nominal.sorted..txt	GWAS, ENSG00000189223	2:113223560_C_T	0.0134427	14
2q13	eQTL_BLUEPRINT_SE.neutrophil_ge.nominal.sorted..txt	GWAS, ENSG00000189223	2:113225007_C_T	0.0135515	14
2q13	eQTL_BLUEPRINT_SE.neutrophil_ge.nominal.sorted..txt	GWAS, ENSG00000189223	2:113226726_C_T	0.0121252	14
2q13	eQTL_BLUEPRINT_SE.neutrophil_ge.nominal.sorted..txt	GWAS, ENSG00000189223	2:113227593_C_T	0.0108219	14
2q13	eQTL_BLUEPRINT_SE.neutrophil_ge.nominal.sorted..txt	GWAS, ENSG00000189223	2:113230915_A_G	0.124872	14
2q13	eQTL_BLUEPRINT_SE.neutrophil_ge.nominal.sorted..txt	GWAS, ENSG00000189223	2:113231690_C_T	0.100201	14
2q13	eQTL_BLUEPRINT_SE.neutrophil_ge.nominal.sorted..txt	GWAS, ENSG00000189223	2:113231750_C_T	0.110396	14
2q13	eQTL_BLUEPRINT_SE.neutrophil_ge.nominal.sorted..txt	GWAS, ENSG00000189223	2:113232684_A_G	0.0585971	14
2q13	eQTL_BLUEPRINT_SE.neutrophil_ge.nominal.sorted..txt	GWAS, ENSG00000189223	2:113232816_A_C	0.0598253	14
2q13	eQTL_BLUEPRINT_SE.neutrophil_ge.nominal.sorted..txt	GWAS, ENSG00000189223	2:113234393_A_G	0.0522326	14
2q13	eQTL_BLUEPRINT_SE.neutrophil_ge.nominal.sorted..txt	GWAS, ENSG00000189223	2:113235767_A_C	0.0269942	14
2q13	eQTL_BLUEPRINT_SE.neutrophil_ge.nominal.sorted..txt	GWAS, ENSG00000189223	2:113235808_C_G	0.390929	14
2q13	eQTL_GTEx.liver_ge.nominal.sorted..txt	GWAS, ENSG00000125618, ENSG00000189223	2:113221073_C_T	0.184624	14
2q13	eQTL_GTEx.liver_ge.nominal.sorted..txt	GWAS, ENSG00000125618, ENSG00000189223	2:113221363_C_G	0.201048	14
2q13	eQTL_GTEx.liver_ge.nominal.sorted..txt	GWAS, ENSG00000125618, ENSG00000189223	2:113223445_A_G	0.205924	14
2q13	eQTL_GTEx.liver_ge.nominal.sorted..txt	GWAS, ENSG00000125618, ENSG00000189223	2:113223560_C_T	0.0146569	14
2q13	eQTL_GTEx.liver_ge.nominal.sorted..txt	GWAS, ENSG00000125618, ENSG00000189223	2:113225007_C_T	0.0147757	14
2q13	eQTL_GTEx.liver_ge.nominal.sorted..txt	GWAS, ENSG00000125618, ENSG00000189223	2:113226726_C_T	0.0132205	14
2q13	eQTL_GTEx.liver_ge.nominal.sorted..txt	GWAS, ENSG00000125618, ENSG00000189223	2:113227593_C_T	0.0117995	14
2q13	eQTL_GTEx.liver_ge.nominal.sorted..txt	GWAS, ENSG00000125618, ENSG00000189223	2:113230915_A_G	0.0139804	14
2q13	eQTL_GTEx.liver_ge.nominal.sorted..txt	GWAS, ENSG00000125618, ENSG00000189223	2:113231690_C_T	0.0112182	14
2q13	eQTL_GTEx.liver_ge.nominal.sorted..txt	GWAS, ENSG00000125618, ENSG00000189223	2:113231750_C_T	0.0123597	14
2q13	eQTL_GTEx.liver_ge.nominal.sorted..txt	GWAS, ENSG00000125618, ENSG00000189223	2:113232684_A_G	0.136854	14
2q13	eQTL_GTEx.liver_ge.nominal.sorted..txt	GWAS, ENSG00000125618, ENSG00000189223	2:113232816_A_C	0.139722	14
2q13	eQTL_GTEx.liver_ge.nominal.sorted..txt	GWAS, ENSG00000125618, ENSG00000189223	2:113235767_A_C	0.0104998	14
2q13	eQTL_GTEx.liver_ge.nominal.sorted..txt	GWAS, ENSG00000125618, ENSG00000189223	2:113235808_C_G	0.0234694	14
2q13	eQTL_GTEx.pituitary_ge.nominal.sorted..txt	GWAS, ENSG00000125618, ENSG00000189223	2:113221073_C_T	0.291842	6
2q13	eQTL_GTEx.pituitary_ge.nominal.sorted..txt	GWAS, ENSG00000125618, ENSG00000189223	2:113221363_C_G	0.317804	6
2q13	eQTL_GTEx.pituitary_ge.nominal.sorted..txt	GWAS, ENSG00000125618, ENSG00000189223	2:113223445_A_G	0.325513	6
2q13	eQTL_GTEx.pituitary_ge.nominal.sorted..txt	GWAS, ENSG00000125618, ENSG00000189223	2:113225007_C_T	0.00148196	6
2q13	eQTL_GTEx.pituitary_ge.nominal.sorted..txt	GWAS, ENSG00000125618, ENSG00000189223	2:113235767_A_C	0.0165975	6
2q13	eQTL_GTEx.pituitary_ge.nominal.sorted..txt	GWAS, ENSG00000125618, ENSG00000189223	2:113235808_C_G	0.0370989	6
2q13	eQTL_GTEx.heart_atrial_appendage_ge.nominal.sorted..txt	GWAS, ENSG00000125618, ENSG00000189223	2:113221073_C_T	0.212625	5
2q13	eQTL_GTEx.heart_atrial_appendage_ge.nominal.sorted..txt	GWAS, ENSG00000125618, ENSG00000189223	2:113221363_C_G	0.231539	5
2q13	eQTL_GTEx.heart_atrial_appendage_ge.nominal.sorted..txt	GWAS, ENSG00000125618, ENSG00000189223	2:113223445_A_G	0.237156	5
2q13	eQTL_GTEx.heart_atrial_appendage_ge.nominal.sorted..txt	GWAS, ENSG00000125618, ENSG00000189223	2:113232684_A_G	0.15761	5
2q13	eQTL_GTEx.heart_atrial_appendage_ge.nominal.sorted..txt	GWAS, ENSG00000125618, ENSG00000189223	2:113232816_A_C	0.160913	5
2q13	eQTL_CEDAR.T-cell_CD4_microarray.nominal.sorted..txt	GWAS, ILMN_1708534	2:113214022_A_G	0.0023921	23
2q13	eQTL_CEDAR.T-cell_CD4_microarray.nominal.sorted..txt	GWAS, ILMN_1708534	2:113214178_C_CA	0.00232942	23
2q13	eQTL_CEDAR.T-cell_CD4_microarray.nominal.sorted..txt	GWAS, ILMN_1708534	2:113216224_C_T	0.00357182	23
2q13	eQTL_CEDAR.T-cell_CD4_microarray.nominal.sorted..txt	GWAS, ILMN_1708534	2:113217533_A_G	0.00261776	23
2q13	eQTL_CEDAR.T-cell_CD4_microarray.nominal.sorted..txt	GWAS, ILMN_1708534	2:113221073_C_T	0.047608	23
2q13	eQTL_CEDAR.T-cell_CD4_microarray.nominal.sorted..txt	GWAS, ILMN_1708534	2:113221363_C_G	0.0527251	23
2q13	eQTL_CEDAR.T-cell_CD4_microarray.nominal.sorted..txt	GWAS, ILMN_1708534	2:113223068_C_G	0.00215561	23
2q13	eQTL_CEDAR.T-cell_CD4_microarray.nominal.sorted..txt	GWAS, ILMN_1708534	2:113223445_A_G	0.060147	23
2q13	eQTL_CEDAR.T-cell_CD4_microarray.nominal.sorted..txt	GWAS, ILMN_1708534	2:113223560_C_T	0.101836	23
2q13	eQTL_CEDAR.T-cell_CD4_microarray.nominal.sorted..txt	GWAS, ILMN_1708534	2:113225007_C_T	0.107919	23
2q13	eQTL_CEDAR.T-cell_CD4_microarray.nominal.sorted..txt	GWAS, ILMN_1708534	2:113225031_A_G	0.00282568	23
2q13	eQTL_CEDAR.T-cell_CD4_microarray.nominal.sorted..txt	GWAS, ILMN_1708534	2:113226726_C_T	0.0978568	23
2q13	eQTL_CEDAR.T-cell_CD4_microarray.nominal.sorted..txt	GWAS, ILMN_1708534	2:113227593_C_T	0.0913684	23
2q13	eQTL_CEDAR.T-cell_CD4_microarray.nominal.sorted..txt	GWAS, ILMN_1708534	2:113227609_C_G	0.00289394	23
2q13	eQTL_CEDAR.T-cell_CD4_microarray.nominal.sorted..txt	GWAS, ILMN_1708534	2:113229052_C_T	0.00271079	23
2q13	eQTL_CEDAR.T-cell_CD4_microarray.nominal.sorted..txt	GWAS, ILMN_1708534	2:113230915_A_G	0.108062	23
2q13	eQTL_CEDAR.T-cell_CD4_microarray.nominal.sorted..txt	GWAS, ILMN_1708534	2:113231659_C_T	0.00284054	23
2q13	eQTL_CEDAR.T-cell_CD4_microarray.nominal.sorted..txt	GWAS, ILMN_1708534	2:113231690_C_T	0.0862588	23
2q13	eQTL_CEDAR.T-cell_CD4_microarray.nominal.sorted..txt	GWAS, ILMN_1708534	2:113231750_C_T	0.0939886	23
2q13	eQTL_CEDAR.T-cell_CD4_microarray.nominal.sorted..txt	GWAS, ILMN_1708534	2:113232684_A_G	0.0407271	23
2q13	eQTL_CEDAR.T-cell_CD4_microarray.nominal.sorted..txt	GWAS, ILMN_1708534	2:113232816_A_C	0.0409284	23
2q13	eQTL_CEDAR.T-cell_CD4_microarray.nominal.sorted..txt	GWAS, ILMN_1708534	2:113234393_A_G	0.0341542	23
2q13	eQTL_CEDAR.T-cell_CD4_microarray.nominal.sorted..txt	GWAS, ILMN_1708534	2:113235808_C_G	0.00255106	23
2q13	eQTL_GTEx.testis_ge.nominal.sorted..txt	GWAS, ENSG00000125618, ENSG00000189223	2:113221073_C_T	0.041368	13
2q13	eQTL_GTEx.testis_ge.nominal.sorted..txt	GWAS, ENSG00000125618, ENSG00000189223	2:113221363_C_G	0.045048	13
2q13	eQTL_GTEx.testis_ge.nominal.sorted..txt	GWAS, ENSG00000125618, ENSG00000189223	2:113223445_A_G	0.0461407	13
2q13	eQTL_GTEx.testis_ge.nominal.sorted..txt	GWAS, ENSG00000125618, ENSG00000189223	2:113223560_C_T	0.120526	13
2q13	eQTL_GTEx.testis_ge.nominal.sorted..txt	GWAS, ENSG00000125618, ENSG00000189223	2:113225007_C_T	0.121502	13
2q13	eQTL_GTEx.testis_ge.nominal.sorted..txt	GWAS, ENSG00000125618, ENSG00000189223	2:113226726_C_T	0.108713	13
2q13	eQTL_GTEx.testis_ge.nominal.sorted..txt	GWAS, ENSG00000125618, ENSG00000189223	2:113227593_C_T	0.0970285	13
2q13	eQTL_GTEx.testis_ge.nominal.sorted..txt	GWAS, ENSG00000125618, ENSG00000189223	2:113230915_A_G	0.114962	13
2q13	eQTL_GTEx.testis_ge.nominal.sorted..txt	GWAS, ENSG00000125618, ENSG00000189223	2:113231690_C_T	0.0922488	13
2q13	eQTL_GTEx.testis_ge.nominal.sorted..txt	GWAS, ENSG00000125618, ENSG00000189223	2:113231750_C_T	0.101635	13
2q13	eQTL_GTEx.testis_ge.nominal.sorted..txt	GWAS, ENSG00000125618, ENSG00000189223	2:113232684_A_G	0.0306643	13
2q13	eQTL_GTEx.testis_ge.nominal.sorted..txt	GWAS, ENSG00000125618, ENSG00000189223	2:113232816_A_C	0.0313071	13
2q13	eQTL_GTEx.testis_ge.nominal.sorted..txt	GWAS, ENSG00000125618, ENSG00000189223	2:113234393_A_G	0.0480871	13
2q13	eQTL_GTEx.small_intestine_ge.nominal.sorted..txt	GWAS, ENSG00000125618, ENSG00000189223	2:113221073_C_T	0.169359	13
2q13	eQTL_GTEx.small_intestine_ge.nominal.sorted..txt	GWAS, ENSG00000125618, ENSG00000189223	2:113221363_C_G	0.184425	13
2q13	eQTL_GTEx.small_intestine_ge.nominal.sorted..txt	GWAS, ENSG00000125618, ENSG00000189223	2:113223445_A_G	0.188898	13
2q13	eQTL_GTEx.small_intestine_ge.nominal.sorted..txt	GWAS, ENSG00000125618, ENSG00000189223	2:113223560_C_T	0.00641586	13
2q13	eQTL_GTEx.small_intestine_ge.nominal.sorted..txt	GWAS, ENSG00000125618, ENSG00000189223	2:113225007_C_T	0.00646783	13
2q13	eQTL_GTEx.small_intestine_ge.nominal.sorted..txt	GWAS, ENSG00000125618, ENSG00000189223	2:113226726_C_T	0.00578708	13
2q13	eQTL_GTEx.small_intestine_ge.nominal.sorted..txt	GWAS, ENSG00000125618, ENSG00000189223	2:113227593_C_T	0.00516506	13
2q13	eQTL_GTEx.small_intestine_ge.nominal.sorted..txt	GWAS, ENSG00000125618, ENSG00000189223	2:113230915_A_G	0.0061197	13
2q13	eQTL_GTEx.small_intestine_ge.nominal.sorted..txt	GWAS, ENSG00000125618, ENSG00000189223	2:113231750_C_T	0.0125987	13
2q13	eQTL_GTEx.small_intestine_ge.nominal.sorted..txt	GWAS, ENSG00000125618, ENSG00000189223	2:113232684_A_G	0.125539	13
2q13	eQTL_GTEx.small_intestine_ge.nominal.sorted..txt	GWAS, ENSG00000125618, ENSG00000189223	2:113232816_A_C	0.12817	13
2q13	eQTL_GTEx.small_intestine_ge.nominal.sorted..txt	GWAS, ENSG00000125618, ENSG00000189223	2:113235767_A_C	0.0657257	13
2q13	eQTL_GTEx.small_intestine_ge.nominal.sorted..txt	GWAS, ENSG00000125618, ENSG00000189223	2:113235808_C_G	0.0878593	13
2q13	eQTL_GTEx.vagina_ge.nominal.sorted..txt	GWAS, ENSG00000125618, ENSG00000189223	2:113221073_C_T	0.159552	13
2q13	eQTL_GTEx.vagina_ge.nominal.sorted..txt	GWAS, ENSG00000125618, ENSG00000189223	2:113221363_C_G	0.173745	13
2q13	eQTL_GTEx.vagina_ge.nominal.sorted..txt	GWAS, ENSG00000125618, ENSG00000189223	2:113223445_A_G	0.177959	13
2q13	eQTL_GTEx.vagina_ge.nominal.sorted..txt	GWAS, ENSG00000125618, ENSG00000189223	2:113223560_C_T	0.0171259	13
2q13	eQTL_GTEx.vagina_ge.nominal.sorted..txt	GWAS, ENSG00000125618, ENSG00000189223	2:113225007_C_T	0.0172647	13
2q13	eQTL_GTEx.vagina_ge.nominal.sorted..txt	GWAS, ENSG00000125618, ENSG00000189223	2:113226726_C_T	0.0154475	13
2q13	eQTL_GTEx.vagina_ge.nominal.sorted..txt	GWAS, ENSG00000125618, ENSG00000189223	2:113227593_C_T	0.0137871	13
2q13	eQTL_GTEx.vagina_ge.nominal.sorted..txt	GWAS, ENSG00000125618, ENSG00000189223	2:113230915_A_G	0.0163354	13
2q13	eQTL_GTEx.vagina_ge.nominal.sorted..txt	GWAS, ENSG00000125618, ENSG00000189223	2:113231690_C_T	0.013108	13
2q13	eQTL_GTEx.vagina_ge.nominal.sorted..txt	GWAS, ENSG00000125618, ENSG00000189223	2:113231750_C_T	0.139896	13
2q13	eQTL_GTEx.vagina_ge.nominal.sorted..txt	GWAS, ENSG00000125618, ENSG00000189223	2:113232684_A_G	0.118269	13
2q13	eQTL_GTEx.vagina_ge.nominal.sorted..txt	GWAS, ENSG00000125618, ENSG00000189223	2:113232816_A_C	0.120748	13
2q13	eQTL_GTEx.vagina_ge.nominal.sorted..txt	GWAS, ENSG00000125618, ENSG00000189223	2:113235767_A_C	0.00871405	13
2q13	eQTL_GTEx.minor_salivary_gland_txrev.nominal.sorted..txt	GWAS, ENSG00000189223.grp_1.upstream.ENST00000555766, ENSG00000189223.grp_1.upstream.ENST00000613966	2:113221073_C_T	0.173159	13
2q13	eQTL_GTEx.minor_salivary_gland_txrev.nominal.sorted..txt	GWAS, ENSG00000189223.grp_1.upstream.ENST00000555766, ENSG00000189223.grp_1.upstream.ENST00000613966	2:113221363_C_G	0.188563	13
2q13	eQTL_GTEx.minor_salivary_gland_txrev.nominal.sorted..txt	GWAS, ENSG00000189223.grp_1.upstream.ENST00000555766, ENSG00000189223.grp_1.upstream.ENST00000613966	2:113223445_A_G	0.193137	13
2q13	eQTL_GTEx.minor_salivary_gland_txrev.nominal.sorted..txt	GWAS, ENSG00000189223.grp_1.upstream.ENST00000555766, ENSG00000189223.grp_1.upstream.ENST00000613966	2:113223560_C_T	0.0265273	13
2q13	eQTL_GTEx.minor_salivary_gland_txrev.nominal.sorted..txt	GWAS, ENSG00000189223.grp_1.upstream.ENST00000555766, ENSG00000189223.grp_1.upstream.ENST00000613966	2:113225007_C_T	0.0267422	13
2q13	eQTL_GTEx.minor_salivary_gland_txrev.nominal.sorted..txt	GWAS, ENSG00000189223.grp_1.upstream.ENST00000555766, ENSG00000189223.grp_1.upstream.ENST00000613966	2:113226726_C_T	0.0239275	13
2q13	eQTL_GTEx.minor_salivary_gland_txrev.nominal.sorted..txt	GWAS, ENSG00000189223.grp_1.upstream.ENST00000555766, ENSG00000189223.grp_1.upstream.ENST00000613966	2:113227593_C_T	0.0213557	13
2q13	eQTL_GTEx.minor_salivary_gland_txrev.nominal.sorted..txt	GWAS, ENSG00000189223.grp_1.upstream.ENST00000555766, ENSG00000189223.grp_1.upstream.ENST00000613966	2:113230915_A_G	0.0253028	13
2q13	eQTL_GTEx.minor_salivary_gland_txrev.nominal.sorted..txt	GWAS, ENSG00000189223.grp_1.upstream.ENST00000555766, ENSG00000189223.grp_1.upstream.ENST00000613966	2:113231690_C_T	0.0203037	13
2q13	eQTL_GTEx.minor_salivary_gland_txrev.nominal.sorted..txt	GWAS, ENSG00000189223.grp_1.upstream.ENST00000555766, ENSG00000189223.grp_1.upstream.ENST00000613966	2:113231750_C_T	0.0223695	13
2q13	eQTL_GTEx.minor_salivary_gland_txrev.nominal.sorted..txt	GWAS, ENSG00000189223.grp_1.upstream.ENST00000555766, ENSG00000189223.grp_1.upstream.ENST00000613966	2:113232684_A_G	0.128355	13
2q13	eQTL_GTEx.minor_salivary_gland_txrev.nominal.sorted..txt	GWAS, ENSG00000189223.grp_1.upstream.ENST00000555766, ENSG00000189223.grp_1.upstream.ENST00000613966	2:113232816_A_C	0.131046	13
2q13	eQTL_GTEx.minor_salivary_gland_txrev.nominal.sorted..txt	GWAS, ENSG00000189223.grp_1.upstream.ENST00000555766, ENSG00000189223.grp_1.upstream.ENST00000613966	2:113234393_A_G	0.0105838	13
2q13	eQTL_GTEx.stomach_ge.nominal.sorted..txt	GWAS, ENSG00000125618, ENSG00000189223	2:113221073_C_T	0.206095	11
2q13	eQTL_GTEx.stomach_ge.nominal.sorted..txt	GWAS, ENSG00000125618, ENSG00000189223	2:113221363_C_G	0.224429	11
2q13	eQTL_GTEx.stomach_ge.nominal.sorted..txt	GWAS, ENSG00000125618, ENSG00000189223	2:113223445_A_G	0.229873	11
2q13	eQTL_GTEx.stomach_ge.nominal.sorted..txt	GWAS, ENSG00000125618, ENSG00000189223	2:113223560_C_T	0.00394032	11
2q13	eQTL_GTEx.stomach_ge.nominal.sorted..txt	GWAS, ENSG00000125618, ENSG00000189223	2:113225007_C_T	0.00397224	11
2q13	eQTL_GTEx.stomach_ge.nominal.sorted..txt	GWAS, ENSG00000125618, ENSG00000189223	2:113226726_C_T	0.00355415	11
2q13	eQTL_GTEx.stomach_ge.nominal.sorted..txt	GWAS, ENSG00000125618, ENSG00000189223	2:113227593_C_T	0.00317214	11
2q13	eQTL_GTEx.stomach_ge.nominal.sorted..txt	GWAS, ENSG00000125618, ENSG00000189223	2:113230915_A_G	0.00375843	11
2q13	eQTL_GTEx.stomach_ge.nominal.sorted..txt	GWAS, ENSG00000125618, ENSG00000189223	2:113231750_C_T	0.00332273	11
2q13	eQTL_GTEx.stomach_ge.nominal.sorted..txt	GWAS, ENSG00000125618, ENSG00000189223	2:113232684_A_G	0.152769	11
2q13	eQTL_GTEx.stomach_ge.nominal.sorted..txt	GWAS, ENSG00000125618, ENSG00000189223	2:113232816_A_C	0.155971	11
2q13	eQTL_Schmiedel_2018.Th17_memory_ge.nominal.sorted..txt	GWAS, ENSG00000125618, ENSG00000189223	2:113230915_A_G	0.0139053	8
2q13	eQTL_Schmiedel_2018.Th17_memory_ge.nominal.sorted..txt	GWAS, ENSG00000125618, ENSG00000189223	2:113231690_C_T	0.0332624	8
2q13	eQTL_Schmiedel_2018.Th17_memory_ge.nominal.sorted..txt	GWAS, ENSG00000125618, ENSG00000189223	2:113231750_C_T	0.0457569	8
2q13	eQTL_Schmiedel_2018.Th17_memory_ge.nominal.sorted..txt	GWAS, ENSG00000125618, ENSG00000189223	2:113232684_A_G	0.15316	8
2q13	eQTL_Schmiedel_2018.Th17_memory_ge.nominal.sorted..txt	GWAS, ENSG00000125618, ENSG00000189223	2:113232816_A_C	0.191204	8
2q13	eQTL_Schmiedel_2018.Th17_memory_ge.nominal.sorted..txt	GWAS, ENSG00000125618, ENSG00000189223	2:113234393_A_G	0.403592	8
2q13	eQTL_Schmiedel_2018.Th17_memory_ge.nominal.sorted..txt	GWAS, ENSG00000125618, ENSG00000189223	2:113235767_A_C	0.0517224	8
2q13	eQTL_Schmiedel_2018.Th17_memory_ge.nominal.sorted..txt	GWAS, ENSG00000125618, ENSG00000189223	2:113235808_C_G	0.103981	8
2q13	eQTL_GTEx.brain_frontal_cortex_ge.nominal.sorted..txt	GWAS, ENSG00000125618, ENSG00000189223	2:113221073_C_T	0.294552	5
2q13	eQTL_GTEx.brain_frontal_cortex_ge.nominal.sorted..txt	GWAS, ENSG00000125618, ENSG00000189223	2:113221363_C_G	0.320754	5
2q13	eQTL_GTEx.brain_frontal_cortex_ge.nominal.sorted..txt	GWAS, ENSG00000125618, ENSG00000189223	2:113223445_A_G	0.328535	5
2q13	eQTL_GTEx.brain_frontal_cortex_ge.nominal.sorted..txt	GWAS, ENSG00000125618, ENSG00000189223	2:113235767_A_C	0.0167515	5
2q13	eQTL_GTEx.brain_frontal_cortex_ge.nominal.sorted..txt	GWAS, ENSG00000125618, ENSG00000189223	2:113235808_C_G	0.0374434	5
2q13	eQTL_Nedelec_2016.macrophage_naive_ge.nominal.sorted..txt	GWAS, ENSG00000125618, ENSG00000189223	2:113221073_C_T	0.251832	3
2q13	eQTL_Nedelec_2016.macrophage_naive_ge.nominal.sorted..txt	GWAS, ENSG00000125618, ENSG00000189223	2:113221363_C_G	0.293336	3
2q13	eQTL_Nedelec_2016.macrophage_naive_ge.nominal.sorted..txt	GWAS, ENSG00000125618, ENSG00000189223	2:113223445_A_G	0.453839	3
2q13	eQTL_Nedelec_2016.macrophage_Salmonella_ge.nominal.sorted..txt	GWAS, ENSG00000125618, ENSG00000189223	2:113221073_C_T	0.386906	3
2q13	eQTL_Nedelec_2016.macrophage_Salmonella_ge.nominal.sorted..txt	GWAS, ENSG00000125618, ENSG00000189223	2:113221363_C_G	0.390887	3
2q13	eQTL_Nedelec_2016.macrophage_Salmonella_ge.nominal.sorted..txt	GWAS, ENSG00000125618, ENSG00000189223	2:113223445_A_G	0.221581	3
2q13	eQTL_GTEx.colon_sigmoid_ge.nominal.sorted..txt	GWAS, ENSG00000125618, ENSG00000189223	2:113221073_C_T	0.190572	6
2q13	eQTL_GTEx.colon_sigmoid_ge.nominal.sorted..txt	GWAS, ENSG00000125618, ENSG00000189223	2:113221363_C_G	0.207525	6
2q13	eQTL_GTEx.colon_sigmoid_ge.nominal.sorted..txt	GWAS, ENSG00000125618, ENSG00000189223	2:113223445_A_G	0.212559	6
2q13	eQTL_GTEx.colon_sigmoid_ge.nominal.sorted..txt	GWAS, ENSG00000125618, ENSG00000189223	2:113232684_A_G	0.141263	6
2q13	eQTL_GTEx.colon_sigmoid_ge.nominal.sorted..txt	GWAS, ENSG00000125618, ENSG00000189223	2:113232816_A_C	0.144224	6
2q13	eQTL_GTEx.colon_sigmoid_ge.nominal.sorted..txt	GWAS, ENSG00000125618, ENSG00000189223	2:113235767_A_C	0.101262	6
2q13	eQTL_Schmiedel_2018.CD4_T-cell_anti-CD3-CD28_ge.nominal.sorted..txt	GWAS, ENSG00000125618, ENSG00000189223	2:113221073_C_T	0.00718011	14
2q13	eQTL_Schmiedel_2018.CD4_T-cell_anti-CD3-CD28_ge.nominal.sorted..txt	GWAS, ENSG00000125618, ENSG00000189223	2:113221363_C_G	0.00880573	14
2q13	eQTL_Schmiedel_2018.CD4_T-cell_anti-CD3-CD28_ge.nominal.sorted..txt	GWAS, ENSG00000125618, ENSG00000189223	2:113223445_A_G	0.0149636	14
2q13	eQTL_Schmiedel_2018.CD4_T-cell_anti-CD3-CD28_ge.nominal.sorted..txt	GWAS, ENSG00000125618, ENSG00000189223	2:113225007_C_T	0.00779558	14
2q13	eQTL_Schmiedel_2018.CD4_T-cell_anti-CD3-CD28_ge.nominal.sorted..txt	GWAS, ENSG00000125618, ENSG00000189223	2:113226726_C_T	0.00826965	14
2q13	eQTL_Schmiedel_2018.CD4_T-cell_anti-CD3-CD28_ge.nominal.sorted..txt	GWAS, ENSG00000125618, ENSG00000189223	2:113227593_C_T	0.00833229	14
2q13	eQTL_Schmiedel_2018.CD4_T-cell_anti-CD3-CD28_ge.nominal.sorted..txt	GWAS, ENSG00000125618, ENSG00000189223	2:113230915_A_G	0.040129	14
2q13	eQTL_Schmiedel_2018.CD4_T-cell_anti-CD3-CD28_ge.nominal.sorted..txt	GWAS, ENSG00000125618, ENSG00000189223	2:113231690_C_T	0.0579802	14
2q13	eQTL_Schmiedel_2018.CD4_T-cell_anti-CD3-CD28_ge.nominal.sorted..txt	GWAS, ENSG00000125618, ENSG00000189223	2:113231750_C_T	0.0724701	14
2q13	eQTL_Schmiedel_2018.CD4_T-cell_anti-CD3-CD28_ge.nominal.sorted..txt	GWAS, ENSG00000125618, ENSG00000189223	2:113232684_A_G	0.26321	14
2q13	eQTL_Schmiedel_2018.CD4_T-cell_anti-CD3-CD28_ge.nominal.sorted..txt	GWAS, ENSG00000125618, ENSG00000189223	2:113232816_A_C	0.296838	14
2q13	eQTL_Schmiedel_2018.CD4_T-cell_anti-CD3-CD28_ge.nominal.sorted..txt	GWAS, ENSG00000125618, ENSG00000189223	2:113234393_A_G	0.149403	14
2q13	eQTL_Schmiedel_2018.CD4_T-cell_anti-CD3-CD28_ge.nominal.sorted..txt	GWAS, ENSG00000125618, ENSG00000189223	2:113235767_A_C	0.0184151	14
2q13	eQTL_Schmiedel_2018.CD4_T-cell_anti-CD3-CD28_ge.nominal.sorted..txt	GWAS, ENSG00000125618, ENSG00000189223	2:113235808_C_G	0.039917	14
2q13	eQTL_Fairfax_2014.monocyte_naive_microarray.nominal.sorted..txt	GWAS, ILMN_1708534, ILMN_2319292, ILMN_3246060	2:113221073_C_T	0.0347043	13
2q13	eQTL_Fairfax_2014.monocyte_naive_microarray.nominal.sorted..txt	GWAS, ILMN_1708534, ILMN_2319292, ILMN_3246060	2:113221363_C_G	0.0365728	13
2q13	eQTL_Fairfax_2014.monocyte_naive_microarray.nominal.sorted..txt	GWAS, ILMN_1708534, ILMN_2319292, ILMN_3246060	2:113223445_A_G	0.0293559	13
2q13	eQTL_Fairfax_2014.monocyte_naive_microarray.nominal.sorted..txt	GWAS, ILMN_1708534, ILMN_2319292, ILMN_3246060	2:113223560_C_T	0.0701479	13
2q13	eQTL_Fairfax_2014.monocyte_naive_microarray.nominal.sorted..txt	GWAS, ILMN_1708534, ILMN_2319292, ILMN_3246060	2:113225007_C_T	0.0596156	13
2q13	eQTL_Fairfax_2014.monocyte_naive_microarray.nominal.sorted..txt	GWAS, ILMN_1708534, ILMN_2319292, ILMN_3246060	2:113227593_C_T	0.0337453	13
2q13	eQTL_Fairfax_2014.monocyte_naive_microarray.nominal.sorted..txt	GWAS, ILMN_1708534, ILMN_2319292, ILMN_3246060	2:113230915_A_G	0.0891957	13
2q13	eQTL_Fairfax_2014.monocyte_naive_microarray.nominal.sorted..txt	GWAS, ILMN_1708534, ILMN_2319292, ILMN_3246060	2:113231690_C_T	0.0833107	13
2q13	eQTL_Fairfax_2014.monocyte_naive_microarray.nominal.sorted..txt	GWAS, ILMN_1708534, ILMN_2319292, ILMN_3246060	2:113231750_C_T	0.106939	13
2q13	eQTL_Fairfax_2014.monocyte_naive_microarray.nominal.sorted..txt	GWAS, ILMN_1708534, ILMN_2319292, ILMN_3246060	2:113232684_A_G	0.0590079	13
2q13	eQTL_Fairfax_2014.monocyte_naive_microarray.nominal.sorted..txt	GWAS, ILMN_1708534, ILMN_2319292, ILMN_3246060	2:113232816_A_C	0.0675043	13
2q13	eQTL_Fairfax_2014.monocyte_naive_microarray.nominal.sorted..txt	GWAS, ILMN_1708534, ILMN_2319292, ILMN_3246060	2:113234393_A_G	0.243666	13
2q13	eQTL_Fairfax_2014.monocyte_naive_microarray.nominal.sorted..txt	GWAS, ILMN_1708534, ILMN_2319292, ILMN_3246060	2:113235808_C_G	0.081158	13
2q13	eQTL_GTEx.artery_coronary_ge.nominal.sorted..txt	GWAS, ENSG00000125618, ENSG00000189223	2:113221073_C_T	0.211102	5
2q13	eQTL_GTEx.artery_coronary_ge.nominal.sorted..txt	GWAS, ENSG00000125618, ENSG00000189223	2:113221363_C_G	0.229881	5
2q13	eQTL_GTEx.artery_coronary_ge.nominal.sorted..txt	GWAS, ENSG00000125618, ENSG00000189223	2:113223445_A_G	0.235457	5
2q13	eQTL_GTEx.artery_coronary_ge.nominal.sorted..txt	GWAS, ENSG00000125618, ENSG00000189223	2:113232684_A_G	0.156481	5
2q13	eQTL_GTEx.artery_coronary_ge.nominal.sorted..txt	GWAS, ENSG00000125618, ENSG00000189223	2:113232816_A_C	0.159761	5
2q13	eQTL_GTEx.artery_tibial_ge.nominal.sorted..txt	GWAS, ENSG00000125618, ENSG00000189223	2:113221073_C_T	0.310604	3
2q13	eQTL_GTEx.artery_tibial_ge.nominal.sorted..txt	GWAS, ENSG00000125618, ENSG00000189223	2:113221363_C_G	0.338235	3
2q13	eQTL_GTEx.artery_tibial_ge.nominal.sorted..txt	GWAS, ENSG00000125618, ENSG00000189223	2:113223445_A_G	0.346439	3
2q13	eQTL_Schmiedel_2018.monocyte_CD16_naive_ge.nominal.sorted..txt	GWAS, ENSG00000125618, ENSG00000189223	2:113223560_C_T	0.0219132	11
2q13	eQTL_Schmiedel_2018.monocyte_CD16_naive_ge.nominal.sorted..txt	GWAS, ENSG00000125618, ENSG00000189223	2:113225007_C_T	0.0266462	11
2q13	eQTL_Schmiedel_2018.monocyte_CD16_naive_ge.nominal.sorted..txt	GWAS, ENSG00000125618, ENSG00000189223	2:113226726_C_T	0.0277904	11
2q13	eQTL_Schmiedel_2018.monocyte_CD16_naive_ge.nominal.sorted..txt	GWAS, ENSG00000125618, ENSG00000189223	2:113227593_C_T	0.0276889	11
2q13	eQTL_Schmiedel_2018.monocyte_CD16_naive_ge.nominal.sorted..txt	GWAS, ENSG00000125618, ENSG00000189223	2:113230915_A_G	0.114421	11
2q13	eQTL_Schmiedel_2018.monocyte_CD16_naive_ge.nominal.sorted..txt	GWAS, ENSG00000125618, ENSG00000189223	2:113231690_C_T	0.154667	11
2q13	eQTL_Schmiedel_2018.monocyte_CD16_naive_ge.nominal.sorted..txt	GWAS, ENSG00000125618, ENSG00000189223	2:113231750_C_T	0.191551	11
2q13	eQTL_Schmiedel_2018.monocyte_CD16_naive_ge.nominal.sorted..txt	GWAS, ENSG00000125618, ENSG00000189223	2:113232684_A_G	0.027859	11
2q13	eQTL_Schmiedel_2018.monocyte_CD16_naive_ge.nominal.sorted..txt	GWAS, ENSG00000125618, ENSG00000189223	2:113232816_A_C	0.0312495	11
2q13	eQTL_Schmiedel_2018.monocyte_CD16_naive_ge.nominal.sorted..txt	GWAS, ENSG00000125618, ENSG00000189223	2:113234393_A_G	0.363598	11
2q13	eQTL_Schmiedel_2018.monocyte_CD16_naive_ge.nominal.sorted..txt	GWAS, ENSG00000125618, ENSG00000189223	2:113235808_C_G	0.00494486	11
2q13	eQTL_GTEx.brain_anterior_cingulate_cortex_txrev.nominal.sorted..txt	GWAS, ENSG00000189223.grp_1.downstream.ENST00000555766, ENSG00000189223.grp_1.downstream.ENST00000613966	2:113221073_C_T	0.13096	14
2q13	eQTL_GTEx.brain_anterior_cingulate_cortex_txrev.nominal.sorted..txt	GWAS, ENSG00000189223.grp_1.downstream.ENST00000555766, ENSG00000189223.grp_1.downstream.ENST00000613966	2:113221363_C_G	0.14261	14
2q13	eQTL_GTEx.brain_anterior_cingulate_cortex_txrev.nominal.sorted..txt	GWAS, ENSG00000189223.grp_1.downstream.ENST00000555766, ENSG00000189223.grp_1.downstream.ENST00000613966	2:113223445_A_G	0.146069	14
2q13	eQTL_GTEx.brain_anterior_cingulate_cortex_txrev.nominal.sorted..txt	GWAS, ENSG00000189223.grp_1.downstream.ENST00000555766, ENSG00000189223.grp_1.downstream.ENST00000613966	2:113223560_C_T	0.0539306	14
2q13	eQTL_GTEx.brain_anterior_cingulate_cortex_txrev.nominal.sorted..txt	GWAS, ENSG00000189223.grp_1.downstream.ENST00000555766, ENSG00000189223.grp_1.downstream.ENST00000613966	2:113225007_C_T	0.0543675	14
2q13	eQTL_GTEx.brain_anterior_cingulate_cortex_txrev.nominal.sorted..txt	GWAS, ENSG00000189223.grp_1.downstream.ENST00000555766, ENSG00000189223.grp_1.downstream.ENST00000613966	2:113226726_C_T	0.0486452	14
2q13	eQTL_GTEx.brain_anterior_cingulate_cortex_txrev.nominal.sorted..txt	GWAS, ENSG00000189223.grp_1.downstream.ENST00000555766, ENSG00000189223.grp_1.downstream.ENST00000613966	2:113227593_C_T	0.0434166	14
2q13	eQTL_GTEx.brain_anterior_cingulate_cortex_txrev.nominal.sorted..txt	GWAS, ENSG00000189223.grp_1.downstream.ENST00000555766, ENSG00000189223.grp_1.downstream.ENST00000613966	2:113230915_A_G	0.0514412	14
2q13	eQTL_GTEx.brain_anterior_cingulate_cortex_txrev.nominal.sorted..txt	GWAS, ENSG00000189223.grp_1.downstream.ENST00000555766, ENSG00000189223.grp_1.downstream.ENST00000613966	2:113231690_C_T	0.0412778	14
2q13	eQTL_GTEx.brain_anterior_cingulate_cortex_txrev.nominal.sorted..txt	GWAS, ENSG00000189223.grp_1.downstream.ENST00000555766, ENSG00000189223.grp_1.downstream.ENST00000613966	2:113231750_C_T	0.0454777	14
2q13	eQTL_GTEx.brain_anterior_cingulate_cortex_txrev.nominal.sorted..txt	GWAS, ENSG00000189223.grp_1.downstream.ENST00000555766, ENSG00000189223.grp_1.downstream.ENST00000613966	2:113232684_A_G	0.0970749	14
2q13	eQTL_GTEx.brain_anterior_cingulate_cortex_txrev.nominal.sorted..txt	GWAS, ENSG00000189223.grp_1.downstream.ENST00000555766, ENSG00000189223.grp_1.downstream.ENST00000613966	2:113232816_A_C	0.0991096	14
2q13	eQTL_GTEx.brain_anterior_cingulate_cortex_txrev.nominal.sorted..txt	GWAS, ENSG00000189223.grp_1.downstream.ENST00000555766, ENSG00000189223.grp_1.downstream.ENST00000613966	2:113234393_A_G	0.0215172	14
2q13	eQTL_GTEx.brain_anterior_cingulate_cortex_txrev.nominal.sorted..txt	GWAS, ENSG00000189223.grp_1.downstream.ENST00000555766, ENSG00000189223.grp_1.downstream.ENST00000613966	2:113235808_C_G	0.0166476	14
2q13	eQTL_CEDAR.monocyte_CD14_microarray.nominal.sorted..txt	GWAS, ILMN_1708534, ILMN_3246060	2:113221073_C_T	0.0590086	15
2q13	eQTL_CEDAR.monocyte_CD14_microarray.nominal.sorted..txt	GWAS, ILMN_1708534, ILMN_3246060	2:113221363_C_G	0.067954	15
2q13	eQTL_CEDAR.monocyte_CD14_microarray.nominal.sorted..txt	GWAS, ILMN_1708534, ILMN_3246060	2:113223445_A_G	0.0943689	15
2q13	eQTL_CEDAR.monocyte_CD14_microarray.nominal.sorted..txt	GWAS, ILMN_1708534, ILMN_3246060	2:113223560_C_T	0.0606066	15
2q13	eQTL_CEDAR.monocyte_CD14_microarray.nominal.sorted..txt	GWAS, ILMN_1708534, ILMN_3246060	2:113225007_C_T	0.0711041	15
2q13	eQTL_CEDAR.monocyte_CD14_microarray.nominal.sorted..txt	GWAS, ILMN_1708534, ILMN_3246060	2:113226726_C_T	0.0726602	15
2q13	eQTL_CEDAR.monocyte_CD14_microarray.nominal.sorted..txt	GWAS, ILMN_1708534, ILMN_3246060	2:113227593_C_T	0.0674774	15
2q13	eQTL_CEDAR.monocyte_CD14_microarray.nominal.sorted..txt	GWAS, ILMN_1708534, ILMN_3246060	2:113230915_A_G	0.0804429	15
2q13	eQTL_CEDAR.monocyte_CD14_microarray.nominal.sorted..txt	GWAS, ILMN_1708534, ILMN_3246060	2:113231690_C_T	0.0653715	15
2q13	eQTL_CEDAR.monocyte_CD14_microarray.nominal.sorted..txt	GWAS, ILMN_1708534, ILMN_3246060	2:113231750_C_T	0.0733643	15
2q13	eQTL_CEDAR.monocyte_CD14_microarray.nominal.sorted..txt	GWAS, ILMN_1708534, ILMN_3246060	2:113232684_A_G	0.0958786	15
2q13	eQTL_CEDAR.monocyte_CD14_microarray.nominal.sorted..txt	GWAS, ILMN_1708534, ILMN_3246060	2:113232816_A_C	0.0987516	15
2q13	eQTL_CEDAR.monocyte_CD14_microarray.nominal.sorted..txt	GWAS, ILMN_1708534, ILMN_3246060	2:113234393_A_G	0.0368769	15
2q13	eQTL_CEDAR.monocyte_CD14_microarray.nominal.sorted..txt	GWAS, ILMN_1708534, ILMN_3246060	2:113235767_A_C	0.035961	15
2q13	eQTL_CEDAR.monocyte_CD14_microarray.nominal.sorted..txt	GWAS, ILMN_1708534, ILMN_3246060	2:113235808_C_G	0.0201671	15
2q13	eQTL_BrainSeq.brain_ge.nominal.sorted..txt	GWAS, ENSG00000125618, ENSG00000189223	2:113221363_C_G	0.998786	1
2q13	eQTL_GTEx.spleen_tx.nominal.sorted..txt	GWAS, ENST00000422956, ENST00000445745, ENST00000485840, ENST00000609210, ENST00000617278	2:113221073_C_T	0.0294124	13
2q13	eQTL_GTEx.spleen_tx.nominal.sorted..txt	GWAS, ENST00000422956, ENST00000445745, ENST00000485840, ENST00000609210, ENST00000617278	2:113221363_C_G	0.0320288	13
2q13	eQTL_GTEx.spleen_tx.nominal.sorted..txt	GWAS, ENST00000422956, ENST00000445745, ENST00000485840, ENST00000609210, ENST00000617278	2:113223445_A_G	0.0328058	13
2q13	eQTL_GTEx.spleen_tx.nominal.sorted..txt	GWAS, ENST00000422956, ENST00000445745, ENST00000485840, ENST00000609210, ENST00000617278	2:113223560_C_T	0.14493	13
2q13	eQTL_GTEx.spleen_tx.nominal.sorted..txt	GWAS, ENST00000422956, ENST00000445745, ENST00000485840, ENST00000609210, ENST00000617278	2:113225007_C_T	0.146104	13
2q13	eQTL_GTEx.spleen_tx.nominal.sorted..txt	GWAS, ENST00000422956, ENST00000445745, ENST00000485840, ENST00000609210, ENST00000617278	2:113226726_C_T	0.130726	13
2q13	eQTL_GTEx.spleen_tx.nominal.sorted..txt	GWAS, ENST00000422956, ENST00000445745, ENST00000485840, ENST00000609210, ENST00000617278	2:113227593_C_T	0.116675	13
2q13	eQTL_GTEx.spleen_tx.nominal.sorted..txt	GWAS, ENST00000422956, ENST00000445745, ENST00000485840, ENST00000609210, ENST00000617278	2:113230915_A_G	0.13824	13
2q13	eQTL_GTEx.spleen_tx.nominal.sorted..txt	GWAS, ENST00000422956, ENST00000445745, ENST00000485840, ENST00000609210, ENST00000617278	2:113231690_C_T	0.110928	13
2q13	eQTL_GTEx.spleen_tx.nominal.sorted..txt	GWAS, ENST00000422956, ENST00000445745, ENST00000485840, ENST00000609210, ENST00000617278	2:113231750_C_T	0.0134744	13
2q13	eQTL_GTEx.spleen_tx.nominal.sorted..txt	GWAS, ENST00000422956, ENST00000445745, ENST00000485840, ENST00000609210, ENST00000617278	2:113232684_A_G	0.0218021	13
2q13	eQTL_GTEx.spleen_tx.nominal.sorted..txt	GWAS, ENST00000422956, ENST00000445745, ENST00000485840, ENST00000609210, ENST00000617278	2:113232816_A_C	0.0222591	13
2q13	eQTL_GTEx.spleen_tx.nominal.sorted..txt	GWAS, ENST00000422956, ENST00000445745, ENST00000485840, ENST00000609210, ENST00000617278	2:113234393_A_G	0.0578242	13
2q13	eQTL_GTEx.brain_putamen_ge.nominal.sorted..txt	GWAS, ENSG00000125618, ENSG00000189223	2:113221073_C_T	0.18697	14
2q13	eQTL_GTEx.brain_putamen_ge.nominal.sorted..txt	GWAS, ENSG00000125618, ENSG00000189223	2:113221363_C_G	0.203602	14
2q13	eQTL_GTEx.brain_putamen_ge.nominal.sorted..txt	GWAS, ENSG00000125618, ENSG00000189223	2:113223445_A_G	0.208541	14
2q13	eQTL_GTEx.brain_putamen_ge.nominal.sorted..txt	GWAS, ENSG00000125618, ENSG00000189223	2:113223560_C_T	0.0129401	14
2q13	eQTL_GTEx.brain_putamen_ge.nominal.sorted..txt	GWAS, ENSG00000125618, ENSG00000189223	2:113225007_C_T	0.013045	14
2q13	eQTL_GTEx.brain_putamen_ge.nominal.sorted..txt	GWAS, ENSG00000125618, ENSG00000189223	2:113226726_C_T	0.0116719	14
2q13	eQTL_GTEx.brain_putamen_ge.nominal.sorted..txt	GWAS, ENSG00000125618, ENSG00000189223	2:113227593_C_T	0.0104174	14
2q13	eQTL_GTEx.brain_putamen_ge.nominal.sorted..txt	GWAS, ENSG00000125618, ENSG00000189223	2:113230915_A_G	0.0123428	14
2q13	eQTL_GTEx.brain_putamen_ge.nominal.sorted..txt	GWAS, ENSG00000125618, ENSG00000189223	2:113231690_C_T	0.00990423	14
2q13	eQTL_GTEx.brain_putamen_ge.nominal.sorted..txt	GWAS, ENSG00000125618, ENSG00000189223	2:113231750_C_T	0.010912	14
2q13	eQTL_GTEx.brain_putamen_ge.nominal.sorted..txt	GWAS, ENSG00000125618, ENSG00000189223	2:113232684_A_G	0.138593	14
2q13	eQTL_GTEx.brain_putamen_ge.nominal.sorted..txt	GWAS, ENSG00000125618, ENSG00000189223	2:113232816_A_C	0.141497	14
2q13	eQTL_GTEx.brain_putamen_ge.nominal.sorted..txt	GWAS, ENSG00000125618, ENSG00000189223	2:113235767_A_C	0.0106332	14
2q13	eQTL_GTEx.brain_putamen_ge.nominal.sorted..txt	GWAS, ENSG00000125618, ENSG00000189223	2:113235808_C_G	0.0237676	14
2q13	eQTL_GTEx.brain_hippocampus_txrev.nominal.sorted..txt	GWAS, ENSG00000189223.grp_1.downstream.ENST00000555766, ENSG00000189223.grp_1.downstream.ENST00000613966	2:113221073_C_T	0.142706	14
2q13	eQTL_GTEx.brain_hippocampus_txrev.nominal.sorted..txt	GWAS, ENSG00000189223.grp_1.downstream.ENST00000555766, ENSG00000189223.grp_1.downstream.ENST00000613966	2:113221363_C_G	0.1554	14
2q13	eQTL_GTEx.brain_hippocampus_txrev.nominal.sorted..txt	GWAS, ENSG00000189223.grp_1.downstream.ENST00000555766, ENSG00000189223.grp_1.downstream.ENST00000613966	2:113223445_A_G	0.15917	14
2q13	eQTL_GTEx.brain_hippocampus_txrev.nominal.sorted..txt	GWAS, ENSG00000189223.grp_1.downstream.ENST00000555766, ENSG00000189223.grp_1.downstream.ENST00000613966	2:113223560_C_T	0.0453355	14
2q13	eQTL_GTEx.brain_hippocampus_txrev.nominal.sorted..txt	GWAS, ENSG00000189223.grp_1.downstream.ENST00000555766, ENSG00000189223.grp_1.downstream.ENST00000613966	2:113225007_C_T	0.0457027	14
2q13	eQTL_GTEx.brain_hippocampus_txrev.nominal.sorted..txt	GWAS, ENSG00000189223.grp_1.downstream.ENST00000555766, ENSG00000189223.grp_1.downstream.ENST00000613966	2:113226726_C_T	0.0408924	14
2q13	eQTL_GTEx.brain_hippocampus_txrev.nominal.sorted..txt	GWAS, ENSG00000189223.grp_1.downstream.ENST00000555766, ENSG00000189223.grp_1.downstream.ENST00000613966	2:113227593_C_T	0.0364971	14
2q13	eQTL_GTEx.brain_hippocampus_txrev.nominal.sorted..txt	GWAS, ENSG00000189223.grp_1.downstream.ENST00000555766, ENSG00000189223.grp_1.downstream.ENST00000613966	2:113230915_A_G	0.0432428	14
2q13	eQTL_GTEx.brain_hippocampus_txrev.nominal.sorted..txt	GWAS, ENSG00000189223.grp_1.downstream.ENST00000555766, ENSG00000189223.grp_1.downstream.ENST00000613966	2:113231690_C_T	0.0346993	14
2q13	eQTL_GTEx.brain_hippocampus_txrev.nominal.sorted..txt	GWAS, ENSG00000189223.grp_1.downstream.ENST00000555766, ENSG00000189223.grp_1.downstream.ENST00000613966	2:113231750_C_T	0.0382298	14
2q13	eQTL_GTEx.brain_hippocampus_txrev.nominal.sorted..txt	GWAS, ENSG00000189223.grp_1.downstream.ENST00000555766, ENSG00000189223.grp_1.downstream.ENST00000613966	2:113232684_A_G	0.105781	14
2q13	eQTL_GTEx.brain_hippocampus_txrev.nominal.sorted..txt	GWAS, ENSG00000189223.grp_1.downstream.ENST00000555766, ENSG00000189223.grp_1.downstream.ENST00000613966	2:113232816_A_C	0.107999	14
2q13	eQTL_GTEx.brain_hippocampus_txrev.nominal.sorted..txt	GWAS, ENSG00000189223.grp_1.downstream.ENST00000555766, ENSG00000189223.grp_1.downstream.ENST00000613966	2:113234393_A_G	0.0180879	14
2q13	eQTL_GTEx.brain_hippocampus_txrev.nominal.sorted..txt	GWAS, ENSG00000189223.grp_1.downstream.ENST00000555766, ENSG00000189223.grp_1.downstream.ENST00000613966	2:113235808_C_G	0.0181407	14
2q13	eQTL_Nedelec_2016.macrophage_Listeria_ge.nominal.sorted..txt	GWAS, ENSG00000125618, ENSG00000189223	2:113221073_C_T	0.294953	3
2q13	eQTL_Nedelec_2016.macrophage_Listeria_ge.nominal.sorted..txt	GWAS, ENSG00000125618, ENSG00000189223	2:113221363_C_G	0.322586	3
2q13	eQTL_Nedelec_2016.macrophage_Listeria_ge.nominal.sorted..txt	GWAS, ENSG00000125618, ENSG00000189223	2:113223445_A_G	0.380484	3
2q13	eQTL_GTEx.esophagus_gej_txrev.nominal.sorted..txt	GWAS, ENSG00000189223.grp_1.downstream.ENST00000555766, ENSG00000189223.grp_1.downstream.ENST00000613966, ENSG00000189223.grp_1.upstream.ENST00000555766, ENSG00000189223.grp_1.upstream.ENST00000613966	2:113221073_C_T	0.0572035	13
2q13	eQTL_GTEx.esophagus_gej_txrev.nominal.sorted..txt	GWAS, ENSG00000189223.grp_1.downstream.ENST00000555766, ENSG00000189223.grp_1.downstream.ENST00000613966, ENSG00000189223.grp_1.upstream.ENST00000555766, ENSG00000189223.grp_1.upstream.ENST00000613966	2:113221363_C_G	0.0622921	13
2q13	eQTL_GTEx.esophagus_gej_txrev.nominal.sorted..txt	GWAS, ENSG00000189223.grp_1.downstream.ENST00000555766, ENSG00000189223.grp_1.downstream.ENST00000613966, ENSG00000189223.grp_1.upstream.ENST00000555766, ENSG00000189223.grp_1.upstream.ENST00000613966	2:113223445_A_G	0.0638032	13
2q13	eQTL_GTEx.esophagus_gej_txrev.nominal.sorted..txt	GWAS, ENSG00000189223.grp_1.downstream.ENST00000555766, ENSG00000189223.grp_1.downstream.ENST00000613966, ENSG00000189223.grp_1.upstream.ENST00000555766, ENSG00000189223.grp_1.upstream.ENST00000613966	2:113223560_C_T	0.0534012	13
2q13	eQTL_GTEx.esophagus_gej_txrev.nominal.sorted..txt	GWAS, ENSG00000189223.grp_1.downstream.ENST00000555766, ENSG00000189223.grp_1.downstream.ENST00000613966, ENSG00000189223.grp_1.upstream.ENST00000555766, ENSG00000189223.grp_1.upstream.ENST00000613966	2:113225007_C_T	0.0538338	13
2q13	eQTL_GTEx.esophagus_gej_txrev.nominal.sorted..txt	GWAS, ENSG00000189223.grp_1.downstream.ENST00000555766, ENSG00000189223.grp_1.downstream.ENST00000613966, ENSG00000189223.grp_1.upstream.ENST00000555766, ENSG00000189223.grp_1.upstream.ENST00000613966	2:113226726_C_T	0.0481677	13
2q13	eQTL_GTEx.esophagus_gej_txrev.nominal.sorted..txt	GWAS, ENSG00000189223.grp_1.downstream.ENST00000555766, ENSG00000189223.grp_1.downstream.ENST00000613966, ENSG00000189223.grp_1.upstream.ENST00000555766, ENSG00000189223.grp_1.upstream.ENST00000613966	2:113227593_C_T	0.0429904	13
2q13	eQTL_GTEx.esophagus_gej_txrev.nominal.sorted..txt	GWAS, ENSG00000189223.grp_1.downstream.ENST00000555766, ENSG00000189223.grp_1.downstream.ENST00000613966, ENSG00000189223.grp_1.upstream.ENST00000555766, ENSG00000189223.grp_1.upstream.ENST00000613966	2:113230915_A_G	0.0509362	13
2q13	eQTL_GTEx.esophagus_gej_txrev.nominal.sorted..txt	GWAS, ENSG00000189223.grp_1.downstream.ENST00000555766, ENSG00000189223.grp_1.downstream.ENST00000613966, ENSG00000189223.grp_1.upstream.ENST00000555766, ENSG00000189223.grp_1.upstream.ENST00000613966	2:113231690_C_T	0.0408727	13
2q13	eQTL_GTEx.esophagus_gej_txrev.nominal.sorted..txt	GWAS, ENSG00000189223.grp_1.downstream.ENST00000555766, ENSG00000189223.grp_1.downstream.ENST00000613966, ENSG00000189223.grp_1.upstream.ENST00000555766, ENSG00000189223.grp_1.upstream.ENST00000613966	2:113232684_A_G	0.0424025	13
2q13	eQTL_GTEx.esophagus_gej_txrev.nominal.sorted..txt	GWAS, ENSG00000189223.grp_1.downstream.ENST00000555766, ENSG00000189223.grp_1.downstream.ENST00000613966, ENSG00000189223.grp_1.upstream.ENST00000555766, ENSG00000189223.grp_1.upstream.ENST00000613966	2:113232816_A_C	0.0432912	13
2q13	eQTL_GTEx.esophagus_gej_txrev.nominal.sorted..txt	GWAS, ENSG00000189223.grp_1.downstream.ENST00000555766, ENSG00000189223.grp_1.downstream.ENST00000613966, ENSG00000189223.grp_1.upstream.ENST00000555766, ENSG00000189223.grp_1.upstream.ENST00000613966	2:113234393_A_G	0.021306	13
2q13	eQTL_GTEx.esophagus_gej_txrev.nominal.sorted..txt	GWAS, ENSG00000189223.grp_1.downstream.ENST00000555766, ENSG00000189223.grp_1.downstream.ENST00000613966, ENSG00000189223.grp_1.upstream.ENST00000555766, ENSG00000189223.grp_1.upstream.ENST00000613966	2:113235808_C_G	0.4118	13
2q13	eQTL_Schmiedel_2018.monocyte_naive_ge.nominal.sorted..txt	GWAS, ENSG00000125618, ENSG00000189223	2:113221073_C_T	0.0130822	14
2q13	eQTL_Schmiedel_2018.monocyte_naive_ge.nominal.sorted..txt	GWAS, ENSG00000125618, ENSG00000189223	2:113221363_C_G	0.0152421	14
2q13	eQTL_Schmiedel_2018.monocyte_naive_ge.nominal.sorted..txt	GWAS, ENSG00000125618, ENSG00000189223	2:113223445_A_G	0.0203141	14
2q13	eQTL_Schmiedel_2018.monocyte_naive_ge.nominal.sorted..txt	GWAS, ENSG00000125618, ENSG00000189223	2:113223560_C_T	0.0327754	14
2q13	eQTL_Schmiedel_2018.monocyte_naive_ge.nominal.sorted..txt	GWAS, ENSG00000125618, ENSG00000189223	2:113225007_C_T	0.0370775	14
2q13	eQTL_Schmiedel_2018.monocyte_naive_ge.nominal.sorted..txt	GWAS, ENSG00000125618, ENSG00000189223	2:113226726_C_T	0.0356501	14
2q13	eQTL_Schmiedel_2018.monocyte_naive_ge.nominal.sorted..txt	GWAS, ENSG00000125618, ENSG00000189223	2:113227593_C_T	0.0342615	14
2q13	eQTL_Schmiedel_2018.monocyte_naive_ge.nominal.sorted..txt	GWAS, ENSG00000125618, ENSG00000189223	2:113230915_A_G	0.102966	14
2q13	eQTL_Schmiedel_2018.monocyte_naive_ge.nominal.sorted..txt	GWAS, ENSG00000125618, ENSG00000189223	2:113231690_C_T	0.122095	14
2q13	eQTL_Schmiedel_2018.monocyte_naive_ge.nominal.sorted..txt	GWAS, ENSG00000125618, ENSG00000189223	2:113231750_C_T	0.14663	14
2q13	eQTL_Schmiedel_2018.monocyte_naive_ge.nominal.sorted..txt	GWAS, ENSG00000125618, ENSG00000189223	2:113232684_A_G	0.110859	14
2q13	eQTL_Schmiedel_2018.monocyte_naive_ge.nominal.sorted..txt	GWAS, ENSG00000125618, ENSG00000189223	2:113232816_A_C	0.121542	14
2q13	eQTL_Schmiedel_2018.monocyte_naive_ge.nominal.sorted..txt	GWAS, ENSG00000125618, ENSG00000189223	2:113234393_A_G	0.189258	14
2q13	eQTL_Schmiedel_2018.monocyte_naive_ge.nominal.sorted..txt	GWAS, ENSG00000125618, ENSG00000189223	2:113235808_C_G	0.0125596	14
2q13	eQTL_Schmiedel_2018.CD8_T-cell_anti-CD3-CD28_txrev.nominal.sorted..txt	GWAS, ENSG00000189223.grp_1.downstream.ENST00000555766, ENSG00000189223.grp_1.downstream.ENST00000613966	2:113223560_C_T	0.0354719	10
2q13	eQTL_Schmiedel_2018.CD8_T-cell_anti-CD3-CD28_txrev.nominal.sorted..txt	GWAS, ENSG00000189223.grp_1.downstream.ENST00000555766, ENSG00000189223.grp_1.downstream.ENST00000613966	2:113225007_C_T	0.0404544	10
2q13	eQTL_Schmiedel_2018.CD8_T-cell_anti-CD3-CD28_txrev.nominal.sorted..txt	GWAS, ENSG00000189223.grp_1.downstream.ENST00000555766, ENSG00000189223.grp_1.downstream.ENST00000613966	2:113226726_C_T	0.0393751	10
2q13	eQTL_Schmiedel_2018.CD8_T-cell_anti-CD3-CD28_txrev.nominal.sorted..txt	GWAS, ENSG00000189223.grp_1.downstream.ENST00000555766, ENSG00000189223.grp_1.downstream.ENST00000613966	2:113227593_C_T	0.0385404	10
2q13	eQTL_Schmiedel_2018.CD8_T-cell_anti-CD3-CD28_txrev.nominal.sorted..txt	GWAS, ENSG00000189223.grp_1.downstream.ENST00000555766, ENSG00000189223.grp_1.downstream.ENST00000613966	2:113230915_A_G	0.138382	10
2q13	eQTL_Schmiedel_2018.CD8_T-cell_anti-CD3-CD28_txrev.nominal.sorted..txt	GWAS, ENSG00000189223.grp_1.downstream.ENST00000555766, ENSG00000189223.grp_1.downstream.ENST00000613966	2:113231690_C_T	0.174813	10
2q13	eQTL_Schmiedel_2018.CD8_T-cell_anti-CD3-CD28_txrev.nominal.sorted..txt	GWAS, ENSG00000189223.grp_1.downstream.ENST00000555766, ENSG00000189223.grp_1.downstream.ENST00000613966	2:113231750_C_T	0.210441	10
2q13	eQTL_Schmiedel_2018.CD8_T-cell_anti-CD3-CD28_txrev.nominal.sorted..txt	GWAS, ENSG00000189223.grp_1.downstream.ENST00000555766, ENSG00000189223.grp_1.downstream.ENST00000613966	2:113232684_A_G	0.0125827	10
2q13	eQTL_Schmiedel_2018.CD8_T-cell_anti-CD3-CD28_txrev.nominal.sorted..txt	GWAS, ENSG00000189223.grp_1.downstream.ENST00000555766, ENSG00000189223.grp_1.downstream.ENST00000613966	2:113232816_A_C	0.0137045	10
2q13	eQTL_Schmiedel_2018.CD8_T-cell_anti-CD3-CD28_txrev.nominal.sorted..txt	GWAS, ENSG00000189223.grp_1.downstream.ENST00000555766, ENSG00000189223.grp_1.downstream.ENST00000613966	2:113234393_A_G	0.290226	10
2q13	eQTL_GTEx.brain_cortex_ge.nominal.sorted..txt	GWAS, ENSG00000125618, ENSG00000189223	2:113221073_C_T	0.281181	9
2q13	eQTL_GTEx.brain_cortex_ge.nominal.sorted..txt	GWAS, ENSG00000125618, ENSG00000189223	2:113221363_C_G	0.306194	9
2q13	eQTL_GTEx.brain_cortex_ge.nominal.sorted..txt	GWAS, ENSG00000125618, ENSG00000189223	2:113223445_A_G	0.313622	9
2q13	eQTL_GTEx.brain_cortex_ge.nominal.sorted..txt	GWAS, ENSG00000125618, ENSG00000189223	2:113225007_C_T	0.0023749	9
2q13	eQTL_GTEx.brain_cortex_ge.nominal.sorted..txt	GWAS, ENSG00000125618, ENSG00000189223	2:113230915_A_G	0.00224707	9
2q13	eQTL_GTEx.brain_cortex_ge.nominal.sorted..txt	GWAS, ENSG00000125618, ENSG00000189223	2:113232684_A_G	0.0169662	9
2q13	eQTL_GTEx.brain_cortex_ge.nominal.sorted..txt	GWAS, ENSG00000125618, ENSG00000189223	2:113232816_A_C	0.0173218	9
2q13	eQTL_GTEx.brain_cortex_ge.nominal.sorted..txt	GWAS, ENSG00000125618, ENSG00000189223	2:113235767_A_C	0.0159911	9
2q13	eQTL_GTEx.brain_cortex_ge.nominal.sorted..txt	GWAS, ENSG00000125618, ENSG00000189223	2:113235808_C_G	0.0357437	9
2q13	eQTL_GTEx.skin_not_sun_exposed_ge.nominal.sorted..txt	GWAS, ENSG00000125618, ENSG00000189223	2:113221073_C_T	0.311607	3
2q13	eQTL_GTEx.skin_not_sun_exposed_ge.nominal.sorted..txt	GWAS, ENSG00000125618, ENSG00000189223	2:113221363_C_G	0.339326	3
2q13	eQTL_GTEx.skin_not_sun_exposed_ge.nominal.sorted..txt	GWAS, ENSG00000125618, ENSG00000189223	2:113223445_A_G	0.347557	3
2q13	eQTL_Schmiedel_2018.CD8_T-cell_naive_tx.nominal.sorted..txt	GWAS, ENST00000613966	2:113210730_A_G	0.00306429	25
2q13	eQTL_Schmiedel_2018.CD8_T-cell_naive_tx.nominal.sorted..txt	GWAS, ENST00000613966	2:113211226_G_T	0.0031609	25
2q13	eQTL_Schmiedel_2018.CD8_T-cell_naive_tx.nominal.sorted..txt	GWAS, ENST00000613966	2:113217533_A_G	0.00504683	25
2q13	eQTL_Schmiedel_2018.CD8_T-cell_naive_tx.nominal.sorted..txt	GWAS, ENST00000613966	2:113221073_C_T	0.0716092	25
2q13	eQTL_Schmiedel_2018.CD8_T-cell_naive_tx.nominal.sorted..txt	GWAS, ENST00000613966	2:113221363_C_G	0.0735723	25
2q13	eQTL_Schmiedel_2018.CD8_T-cell_naive_tx.nominal.sorted..txt	GWAS, ENST00000613966	2:113223068_C_G	0.00269119	25
2q13	eQTL_Schmiedel_2018.CD8_T-cell_naive_tx.nominal.sorted..txt	GWAS, ENST00000613966	2:113223445_A_G	0.0556483	25
2q13	eQTL_Schmiedel_2018.CD8_T-cell_naive_tx.nominal.sorted..txt	GWAS, ENST00000613966	2:113223560_C_T	0.0737328	25
2q13	eQTL_Schmiedel_2018.CD8_T-cell_naive_tx.nominal.sorted..txt	GWAS, ENST00000613966	2:113225007_C_T	0.063441	25
2q13	eQTL_Schmiedel_2018.CD8_T-cell_naive_tx.nominal.sorted..txt	GWAS, ENST00000613966	2:113225031_A_G	0.0168106	25
2q13	eQTL_Schmiedel_2018.CD8_T-cell_naive_tx.nominal.sorted..txt	GWAS, ENST00000613966	2:113226726_C_T	0.0485448	25
2q13	eQTL_Schmiedel_2018.CD8_T-cell_naive_tx.nominal.sorted..txt	GWAS, ENST00000613966	2:113227593_C_T	0.0385122	25
2q13	eQTL_Schmiedel_2018.CD8_T-cell_naive_tx.nominal.sorted..txt	GWAS, ENST00000613966	2:113227609_C_G	0.0159615	25
2q13	eQTL_Schmiedel_2018.CD8_T-cell_naive_tx.nominal.sorted..txt	GWAS, ENST00000613966	2:113229052_C_T	0.0029835	25
2q13	eQTL_Schmiedel_2018.CD8_T-cell_naive_tx.nominal.sorted..txt	GWAS, ENST00000613966	2:113230915_A_G	0.0768084	25
2q13	eQTL_Schmiedel_2018.CD8_T-cell_naive_tx.nominal.sorted..txt	GWAS, ENST00000613966	2:113231659_C_T	0.00325757	25
2q13	eQTL_Schmiedel_2018.CD8_T-cell_naive_tx.nominal.sorted..txt	GWAS, ENST00000613966	2:113231690_C_T	0.0785437	25
2q13	eQTL_Schmiedel_2018.CD8_T-cell_naive_tx.nominal.sorted..txt	GWAS, ENST00000613966	2:113231750_C_T	0.0903242	25
2q13	eQTL_Schmiedel_2018.CD8_T-cell_naive_tx.nominal.sorted..txt	GWAS, ENST00000613966	2:113232665_C_T	0.00256502	25
2q13	eQTL_Schmiedel_2018.CD8_T-cell_naive_tx.nominal.sorted..txt	GWAS, ENST00000613966	2:113232684_A_G	0.0695543	25
2q13	eQTL_Schmiedel_2018.CD8_T-cell_naive_tx.nominal.sorted..txt	GWAS, ENST00000613966	2:113232816_A_C	0.0742	25
2q13	eQTL_Schmiedel_2018.CD8_T-cell_naive_tx.nominal.sorted..txt	GWAS, ENST00000613966	2:113234393_A_G	0.082347	25
2q13	eQTL_Schmiedel_2018.CD8_T-cell_naive_tx.nominal.sorted..txt	GWAS, ENST00000613966	2:113234624_A_G	0.00988458	25
2q13	eQTL_Schmiedel_2018.CD8_T-cell_naive_tx.nominal.sorted..txt	GWAS, ENST00000613966	2:113235767_A_C	0.0090017	25
2q13	eQTL_Schmiedel_2018.CD8_T-cell_naive_tx.nominal.sorted..txt	GWAS, ENST00000613966	2:113235808_C_G	0.0207767	25
2q13	eQTL_GTEx.heart_left_ventricle_txrev.nominal.sorted..txt	GWAS, ENSG00000189223.grp_1.downstream.ENST00000555766, ENSG00000189223.grp_1.downstream.ENST00000613966, ENSG00000189223.grp_1.upstream.ENST00000555766, ENSG00000189223.grp_1.upstream.ENST00000613966	2:113221073_C_T	0.0986045	14
2q13	eQTL_GTEx.heart_left_ventricle_txrev.nominal.sorted..txt	GWAS, ENSG00000189223.grp_1.downstream.ENST00000555766, ENSG00000189223.grp_1.downstream.ENST00000613966, ENSG00000189223.grp_1.upstream.ENST00000555766, ENSG00000189223.grp_1.upstream.ENST00000613966	2:113221363_C_G	0.107376	14
2q13	eQTL_GTEx.heart_left_ventricle_txrev.nominal.sorted..txt	GWAS, ENSG00000189223.grp_1.downstream.ENST00000555766, ENSG00000189223.grp_1.downstream.ENST00000613966, ENSG00000189223.grp_1.upstream.ENST00000555766, ENSG00000189223.grp_1.upstream.ENST00000613966	2:113223445_A_G	0.109981	14
2q13	eQTL_GTEx.heart_left_ventricle_txrev.nominal.sorted..txt	GWAS, ENSG00000189223.grp_1.downstream.ENST00000555766, ENSG00000189223.grp_1.downstream.ENST00000613966, ENSG00000189223.grp_1.upstream.ENST00000555766, ENSG00000189223.grp_1.upstream.ENST00000613966	2:113223560_C_T	0.0748739	14
2q13	eQTL_GTEx.heart_left_ventricle_txrev.nominal.sorted..txt	GWAS, ENSG00000189223.grp_1.downstream.ENST00000555766, ENSG00000189223.grp_1.downstream.ENST00000613966, ENSG00000189223.grp_1.upstream.ENST00000555766, ENSG00000189223.grp_1.upstream.ENST00000613966	2:113225007_C_T	0.0754804	14
2q13	eQTL_GTEx.heart_left_ventricle_txrev.nominal.sorted..txt	GWAS, ENSG00000189223.grp_1.downstream.ENST00000555766, ENSG00000189223.grp_1.downstream.ENST00000613966, ENSG00000189223.grp_1.upstream.ENST00000555766, ENSG00000189223.grp_1.upstream.ENST00000613966	2:113226726_C_T	0.0675359	14
2q13	eQTL_GTEx.heart_left_ventricle_txrev.nominal.sorted..txt	GWAS, ENSG00000189223.grp_1.downstream.ENST00000555766, ENSG00000189223.grp_1.downstream.ENST00000613966, ENSG00000189223.grp_1.upstream.ENST00000555766, ENSG00000189223.grp_1.upstream.ENST00000613966	2:113227593_C_T	0.0602768	14
2q13	eQTL_GTEx.heart_left_ventricle_txrev.nominal.sorted..txt	GWAS, ENSG00000189223.grp_1.downstream.ENST00000555766, ENSG00000189223.grp_1.downstream.ENST00000613966, ENSG00000189223.grp_1.upstream.ENST00000555766, ENSG00000189223.grp_1.upstream.ENST00000613966	2:113230915_A_G	0.0714177	14
2q13	eQTL_GTEx.heart_left_ventricle_txrev.nominal.sorted..txt	GWAS, ENSG00000189223.grp_1.downstream.ENST00000555766, ENSG00000189223.grp_1.downstream.ENST00000613966, ENSG00000189223.grp_1.upstream.ENST00000555766, ENSG00000189223.grp_1.upstream.ENST00000613966	2:113231690_C_T	0.0573076	14
2q13	eQTL_GTEx.heart_left_ventricle_txrev.nominal.sorted..txt	GWAS, ENSG00000189223.grp_1.downstream.ENST00000555766, ENSG00000189223.grp_1.downstream.ENST00000613966, ENSG00000189223.grp_1.upstream.ENST00000555766, ENSG00000189223.grp_1.upstream.ENST00000613966	2:113231750_C_T	0.0631384	14
2q13	eQTL_GTEx.heart_left_ventricle_txrev.nominal.sorted..txt	GWAS, ENSG00000189223.grp_1.downstream.ENST00000555766, ENSG00000189223.grp_1.downstream.ENST00000613966, ENSG00000189223.grp_1.upstream.ENST00000555766, ENSG00000189223.grp_1.upstream.ENST00000613966	2:113232684_A_G	0.0730912	14
2q13	eQTL_GTEx.heart_left_ventricle_txrev.nominal.sorted..txt	GWAS, ENSG00000189223.grp_1.downstream.ENST00000555766, ENSG00000189223.grp_1.downstream.ENST00000613966, ENSG00000189223.grp_1.upstream.ENST00000555766, ENSG00000189223.grp_1.upstream.ENST00000613966	2:113232816_A_C	0.0746232	14
2q13	eQTL_GTEx.heart_left_ventricle_txrev.nominal.sorted..txt	GWAS, ENSG00000189223.grp_1.downstream.ENST00000555766, ENSG00000189223.grp_1.downstream.ENST00000613966, ENSG00000189223.grp_1.upstream.ENST00000555766, ENSG00000189223.grp_1.upstream.ENST00000613966	2:113234393_A_G	0.0298731	14
2q13	eQTL_GTEx.heart_left_ventricle_txrev.nominal.sorted..txt	GWAS, ENSG00000189223.grp_1.downstream.ENST00000555766, ENSG00000189223.grp_1.downstream.ENST00000613966, ENSG00000189223.grp_1.upstream.ENST00000555766, ENSG00000189223.grp_1.upstream.ENST00000613966	2:113235808_C_G	0.0356329	14
2q13	eQTL_GTEx.brain_amygdala_ge.nominal.sorted..txt	GWAS, ENSG00000125618, ENSG00000189223	2:113221073_C_T	0.0358946	13
2q13	eQTL_GTEx.brain_amygdala_ge.nominal.sorted..txt	GWAS, ENSG00000125618, ENSG00000189223	2:113221363_C_G	0.0390876	13
2q13	eQTL_GTEx.brain_amygdala_ge.nominal.sorted..txt	GWAS, ENSG00000125618, ENSG00000189223	2:113223445_A_G	0.0400358	13
2q13	eQTL_GTEx.brain_amygdala_ge.nominal.sorted..txt	GWAS, ENSG00000125618, ENSG00000189223	2:113223560_C_T	0.0594446	13
2q13	eQTL_GTEx.brain_amygdala_ge.nominal.sorted..txt	GWAS, ENSG00000125618, ENSG00000189223	2:113225007_C_T	0.129672	13
2q13	eQTL_GTEx.brain_amygdala_ge.nominal.sorted..txt	GWAS, ENSG00000125618, ENSG00000189223	2:113226726_C_T	0.116024	13
2q13	eQTL_GTEx.brain_amygdala_ge.nominal.sorted..txt	GWAS, ENSG00000125618, ENSG00000189223	2:113227593_C_T	0.103553	13
2q13	eQTL_GTEx.brain_amygdala_ge.nominal.sorted..txt	GWAS, ENSG00000125618, ENSG00000189223	2:113230915_A_G	0.122692	13
2q13	eQTL_GTEx.brain_amygdala_ge.nominal.sorted..txt	GWAS, ENSG00000125618, ENSG00000189223	2:113231690_C_T	0.0984518	13
2q13	eQTL_GTEx.brain_amygdala_ge.nominal.sorted..txt	GWAS, ENSG00000125618, ENSG00000189223	2:113231750_C_T	0.108469	13
2q13	eQTL_GTEx.brain_amygdala_ge.nominal.sorted..txt	GWAS, ENSG00000125618, ENSG00000189223	2:113232684_A_G	0.057574	13
2q13	eQTL_GTEx.brain_amygdala_ge.nominal.sorted..txt	GWAS, ENSG00000125618, ENSG00000189223	2:113232816_A_C	0.0587808	13
2q13	eQTL_GTEx.brain_amygdala_ge.nominal.sorted..txt	GWAS, ENSG00000125618, ENSG00000189223	2:113234393_A_G	0.0237172	13
2q13	eQTL_Fairfax_2014.monocyte_LPS2_microarray.nominal.sorted..txt	GWAS, ILMN_3246060	2:113221073_C_T	0.0294715	15
2q13	eQTL_Fairfax_2014.monocyte_LPS2_microarray.nominal.sorted..txt	GWAS, ILMN_3246060	2:113221363_C_G	0.0320237	15
2q13	eQTL_Fairfax_2014.monocyte_LPS2_microarray.nominal.sorted..txt	GWAS, ILMN_3246060	2:113223445_A_G	0.0303067	15
2q13	eQTL_Fairfax_2014.monocyte_LPS2_microarray.nominal.sorted..txt	GWAS, ILMN_3246060	2:113223560_C_T	0.0414787	15
2q13	eQTL_Fairfax_2014.monocyte_LPS2_microarray.nominal.sorted..txt	GWAS, ILMN_3246060	2:113225007_C_T	0.0392063	15
2q13	eQTL_Fairfax_2014.monocyte_LPS2_microarray.nominal.sorted..txt	GWAS, ILMN_3246060	2:113226726_C_T	0.0518954	15
2q13	eQTL_Fairfax_2014.monocyte_LPS2_microarray.nominal.sorted..txt	GWAS, ILMN_3246060	2:113227593_C_T	0.0283509	15
2q13	eQTL_Fairfax_2014.monocyte_LPS2_microarray.nominal.sorted..txt	GWAS, ILMN_3246060	2:113230915_A_G	0.0777795	15
2q13	eQTL_Fairfax_2014.monocyte_LPS2_microarray.nominal.sorted..txt	GWAS, ILMN_3246060	2:113231690_C_T	0.0802895	15
2q13	eQTL_Fairfax_2014.monocyte_LPS2_microarray.nominal.sorted..txt	GWAS, ILMN_3246060	2:113231750_C_T	0.0991109	15
2q13	eQTL_Fairfax_2014.monocyte_LPS2_microarray.nominal.sorted..txt	GWAS, ILMN_3246060	2:113232684_A_G	0.0887253	15
2q13	eQTL_Fairfax_2014.monocyte_LPS2_microarray.nominal.sorted..txt	GWAS, ILMN_3246060	2:113232816_A_C	0.0998075	15
2q13	eQTL_Fairfax_2014.monocyte_LPS2_microarray.nominal.sorted..txt	GWAS, ILMN_3246060	2:113234393_A_G	0.180335	15
2q13	eQTL_Fairfax_2014.monocyte_LPS2_microarray.nominal.sorted..txt	GWAS, ILMN_3246060	2:113235767_A_C	0.0344489	15
2q13	eQTL_Fairfax_2014.monocyte_LPS2_microarray.nominal.sorted..txt	GWAS, ILMN_3246060	2:113235808_C_G	0.0867697	15
2q13	eQTL_Schmiedel_2018.B-cell_naive_ge.nominal.sorted..txt	GWAS, ENSG00000125618, ENSG00000189223	2:113221363_C_G	0.00480357	11
2q13	eQTL_Schmiedel_2018.B-cell_naive_ge.nominal.sorted..txt	GWAS, ENSG00000125618, ENSG00000189223	2:113223445_A_G	0.00598031	11
2q13	eQTL_Schmiedel_2018.B-cell_naive_ge.nominal.sorted..txt	GWAS, ENSG00000125618, ENSG00000189223	2:113223560_C_T	0.00509508	11
2q13	eQTL_Schmiedel_2018.B-cell_naive_ge.nominal.sorted..txt	GWAS, ENSG00000125618, ENSG00000189223	2:113225007_C_T	0.00528134	11
2q13	eQTL_Schmiedel_2018.B-cell_naive_ge.nominal.sorted..txt	GWAS, ENSG00000125618, ENSG00000189223	2:113226726_C_T	0.0043641	11
2q13	eQTL_Schmiedel_2018.B-cell_naive_ge.nominal.sorted..txt	GWAS, ENSG00000125618, ENSG00000189223	2:113230915_A_G	0.0348509	11
2q13	eQTL_Schmiedel_2018.B-cell_naive_ge.nominal.sorted..txt	GWAS, ENSG00000125618, ENSG00000189223	2:113231690_C_T	0.063607	11
2q13	eQTL_Schmiedel_2018.B-cell_naive_ge.nominal.sorted..txt	GWAS, ENSG00000125618, ENSG00000189223	2:113231750_C_T	0.0840423	11
2q13	eQTL_Schmiedel_2018.B-cell_naive_ge.nominal.sorted..txt	GWAS, ENSG00000125618, ENSG00000189223	2:113232684_A_G	0.236033	11
2q13	eQTL_Schmiedel_2018.B-cell_naive_ge.nominal.sorted..txt	GWAS, ENSG00000125618, ENSG00000189223	2:113232816_A_C	0.280135	11
2q13	eQTL_Schmiedel_2018.B-cell_naive_ge.nominal.sorted..txt	GWAS, ENSG00000125618, ENSG00000189223	2:113234393_A_G	0.267157	11
2q13	eQTL_GTEx.artery_aorta_ge.nominal.sorted..txt	GWAS, ENSG00000125618	2:113221073_C_T	0.208487	6
2q13	eQTL_GTEx.artery_aorta_ge.nominal.sorted..txt	GWAS, ENSG00000125618	2:113221363_C_G	0.227034	6
2q13	eQTL_GTEx.artery_aorta_ge.nominal.sorted..txt	GWAS, ENSG00000125618	2:113223445_A_G	0.232541	6
2q13	eQTL_GTEx.artery_aorta_ge.nominal.sorted..txt	GWAS, ENSG00000125618	2:113232684_A_G	0.154543	6
2q13	eQTL_GTEx.artery_aorta_ge.nominal.sorted..txt	GWAS, ENSG00000125618	2:113232816_A_C	0.157782	6
2q13	eQTL_GTEx.artery_aorta_ge.nominal.sorted..txt	GWAS, ENSG00000125618	2:113235767_A_C	0.0174106	6
2q13	eQTL_Schmiedel_2018.CD8_T-cell_anti-CD3-CD28_ge.nominal.sorted..txt	GWAS, ENSG00000125618, ENSG00000189223	2:113225007_C_T	0.00588428	11
2q13	eQTL_Schmiedel_2018.CD8_T-cell_anti-CD3-CD28_ge.nominal.sorted..txt	GWAS, ENSG00000125618, ENSG00000189223	2:113226726_C_T	0.00714814	11
2q13	eQTL_Schmiedel_2018.CD8_T-cell_anti-CD3-CD28_ge.nominal.sorted..txt	GWAS, ENSG00000125618, ENSG00000189223	2:113227593_C_T	0.00791251	11
2q13	eQTL_Schmiedel_2018.CD8_T-cell_anti-CD3-CD28_ge.nominal.sorted..txt	GWAS, ENSG00000125618, ENSG00000189223	2:113230915_A_G	0.0582514	11
2q13	eQTL_Schmiedel_2018.CD8_T-cell_anti-CD3-CD28_ge.nominal.sorted..txt	GWAS, ENSG00000125618, ENSG00000189223	2:113231690_C_T	0.0978431	11
2q13	eQTL_Schmiedel_2018.CD8_T-cell_anti-CD3-CD28_ge.nominal.sorted..txt	GWAS, ENSG00000125618, ENSG00000189223	2:113231750_C_T	0.127473	11
2q13	eQTL_Schmiedel_2018.CD8_T-cell_anti-CD3-CD28_ge.nominal.sorted..txt	GWAS, ENSG00000125618, ENSG00000189223	2:113232684_A_G	0.104655	11
2q13	eQTL_Schmiedel_2018.CD8_T-cell_anti-CD3-CD28_ge.nominal.sorted..txt	GWAS, ENSG00000125618, ENSG00000189223	2:113232816_A_C	0.120152	11
2q13	eQTL_Schmiedel_2018.CD8_T-cell_anti-CD3-CD28_ge.nominal.sorted..txt	GWAS, ENSG00000125618, ENSG00000189223	2:113234393_A_G	0.381555	11
2q13	eQTL_Schmiedel_2018.CD8_T-cell_anti-CD3-CD28_ge.nominal.sorted..txt	GWAS, ENSG00000125618, ENSG00000189223	2:113235767_A_C	0.0267503	11
2q13	eQTL_Schmiedel_2018.CD8_T-cell_anti-CD3-CD28_ge.nominal.sorted..txt	GWAS, ENSG00000125618, ENSG00000189223	2:113235808_C_G	0.0544841	11
2q13	eQTL_GTEx.brain_hippocampus_ge.nominal.sorted..txt	GWAS, ENSG00000125618, ENSG00000189223	2:113221073_C_T	0.0964481	14
2q13	eQTL_GTEx.brain_hippocampus_ge.nominal.sorted..txt	GWAS, ENSG00000125618, ENSG00000189223	2:113221363_C_G	0.105028	14
2q13	eQTL_GTEx.brain_hippocampus_ge.nominal.sorted..txt	GWAS, ENSG00000125618, ENSG00000189223	2:113223445_A_G	0.107576	14
2q13	eQTL_GTEx.brain_hippocampus_ge.nominal.sorted..txt	GWAS, ENSG00000125618, ENSG00000189223	2:113223560_C_T	0.0791897	14
2q13	eQTL_GTEx.brain_hippocampus_ge.nominal.sorted..txt	GWAS, ENSG00000125618, ENSG00000189223	2:113225007_C_T	0.0798312	14
2q13	eQTL_GTEx.brain_hippocampus_ge.nominal.sorted..txt	GWAS, ENSG00000125618, ENSG00000189223	2:113226726_C_T	0.0714287	14
2q13	eQTL_GTEx.brain_hippocampus_ge.nominal.sorted..txt	GWAS, ENSG00000125618, ENSG00000189223	2:113227593_C_T	0.0637513	14
2q13	eQTL_GTEx.brain_hippocampus_ge.nominal.sorted..txt	GWAS, ENSG00000125618, ENSG00000189223	2:113230915_A_G	0.0755343	14
2q13	eQTL_GTEx.brain_hippocampus_ge.nominal.sorted..txt	GWAS, ENSG00000125618, ENSG00000189223	2:113231690_C_T	0.0606108	14
2q13	eQTL_GTEx.brain_hippocampus_ge.nominal.sorted..txt	GWAS, ENSG00000125618, ENSG00000189223	2:113231750_C_T	0.0667778	14
2q13	eQTL_GTEx.brain_hippocampus_ge.nominal.sorted..txt	GWAS, ENSG00000125618, ENSG00000189223	2:113232684_A_G	0.0714928	14
2q13	eQTL_GTEx.brain_hippocampus_ge.nominal.sorted..txt	GWAS, ENSG00000125618, ENSG00000189223	2:113232816_A_C	0.0729913	14
2q13	eQTL_GTEx.brain_hippocampus_ge.nominal.sorted..txt	GWAS, ENSG00000125618, ENSG00000189223	2:113234393_A_G	0.031595	14
2q13	eQTL_GTEx.brain_hippocampus_ge.nominal.sorted..txt	GWAS, ENSG00000125618, ENSG00000189223	2:113235808_C_G	0.0122605	14
2q13	eQTL_GTEx.brain_substantia_nigra_ge.nominal.sorted..txt	GWAS, ENSG00000189223	2:113221073_C_T	0.107773	14
2q13	eQTL_GTEx.brain_substantia_nigra_ge.nominal.sorted..txt	GWAS, ENSG00000189223	2:113221363_C_G	0.11736	14
2q13	eQTL_GTEx.brain_substantia_nigra_ge.nominal.sorted..txt	GWAS, ENSG00000189223	2:113223445_A_G	0.120207	14
2q13	eQTL_GTEx.brain_substantia_nigra_ge.nominal.sorted..txt	GWAS, ENSG00000189223	2:113223560_C_T	0.0351924	14
2q13	eQTL_GTEx.brain_substantia_nigra_ge.nominal.sorted..txt	GWAS, ENSG00000189223	2:113225007_C_T	0.0579377	14
2q13	eQTL_GTEx.brain_substantia_nigra_ge.nominal.sorted..txt	GWAS, ENSG00000189223	2:113226726_C_T	0.0518396	14
2q13	eQTL_GTEx.brain_substantia_nigra_ge.nominal.sorted..txt	GWAS, ENSG00000189223	2:113227593_C_T	0.0462676	14
2q13	eQTL_GTEx.brain_substantia_nigra_ge.nominal.sorted..txt	GWAS, ENSG00000189223	2:113230915_A_G	0.0548192	14
2q13	eQTL_GTEx.brain_substantia_nigra_ge.nominal.sorted..txt	GWAS, ENSG00000189223	2:113231690_C_T	0.0439885	14
2q13	eQTL_GTEx.brain_substantia_nigra_ge.nominal.sorted..txt	GWAS, ENSG00000189223	2:113231750_C_T	0.0484642	14
2q13	eQTL_GTEx.brain_substantia_nigra_ge.nominal.sorted..txt	GWAS, ENSG00000189223	2:113232684_A_G	0.139579	14
2q13	eQTL_GTEx.brain_substantia_nigra_ge.nominal.sorted..txt	GWAS, ENSG00000189223	2:113232816_A_C	0.142504	14
2q13	eQTL_GTEx.brain_substantia_nigra_ge.nominal.sorted..txt	GWAS, ENSG00000189223	2:113234393_A_G	0.014041	14
2q13	eQTL_GTEx.brain_substantia_nigra_ge.nominal.sorted..txt	GWAS, ENSG00000189223	2:113235808_C_G	0.0137001	14
2q13	eQTL_GTEx.brain_nucleus_accumbens_txrev.nominal.sorted..txt	GWAS, ENSG00000189223.grp_1.downstream.ENST00000555766, ENSG00000189223.grp_1.downstream.ENST00000613966	2:113221073_C_T	0.248173	14
2q13	eQTL_GTEx.brain_nucleus_accumbens_txrev.nominal.sorted..txt	GWAS, ENSG00000189223.grp_1.downstream.ENST00000555766, ENSG00000189223.grp_1.downstream.ENST00000613966	2:113221363_C_G	0.27025	14
2q13	eQTL_GTEx.brain_nucleus_accumbens_txrev.nominal.sorted..txt	GWAS, ENSG00000189223.grp_1.downstream.ENST00000555766, ENSG00000189223.grp_1.downstream.ENST00000613966	2:113223445_A_G	0.276806	14
2q13	eQTL_GTEx.brain_nucleus_accumbens_txrev.nominal.sorted..txt	GWAS, ENSG00000189223.grp_1.downstream.ENST00000555766, ENSG00000189223.grp_1.downstream.ENST00000613966	2:113223560_C_T	0.0543719	14
2q13	eQTL_GTEx.brain_nucleus_accumbens_txrev.nominal.sorted..txt	GWAS, ENSG00000189223.grp_1.downstream.ENST00000555766, ENSG00000189223.grp_1.downstream.ENST00000613966	2:113225007_C_T	0.0076119	14
2q13	eQTL_GTEx.brain_nucleus_accumbens_txrev.nominal.sorted..txt	GWAS, ENSG00000189223.grp_1.downstream.ENST00000555766, ENSG00000189223.grp_1.downstream.ENST00000613966	2:113226726_C_T	0.00681073	14
2q13	eQTL_GTEx.brain_nucleus_accumbens_txrev.nominal.sorted..txt	GWAS, ENSG00000189223.grp_1.downstream.ENST00000555766, ENSG00000189223.grp_1.downstream.ENST00000613966	2:113227593_C_T	0.00607868	14
2q13	eQTL_GTEx.brain_nucleus_accumbens_txrev.nominal.sorted..txt	GWAS, ENSG00000189223.grp_1.downstream.ENST00000555766, ENSG00000189223.grp_1.downstream.ENST00000613966	2:113230915_A_G	0.00720219	14
2q13	eQTL_GTEx.brain_nucleus_accumbens_txrev.nominal.sorted..txt	GWAS, ENSG00000189223.grp_1.downstream.ENST00000555766, ENSG00000189223.grp_1.downstream.ENST00000613966	2:113231750_C_T	0.00636727	14
2q13	eQTL_GTEx.brain_nucleus_accumbens_txrev.nominal.sorted..txt	GWAS, ENSG00000189223.grp_1.downstream.ENST00000555766, ENSG00000189223.grp_1.downstream.ENST00000613966	2:113232684_A_G	0.0213731	14
2q13	eQTL_GTEx.brain_nucleus_accumbens_txrev.nominal.sorted..txt	GWAS, ENSG00000189223.grp_1.downstream.ENST00000555766, ENSG00000189223.grp_1.downstream.ENST00000613966	2:113232816_A_C	0.021821	14
2q13	eQTL_GTEx.brain_nucleus_accumbens_txrev.nominal.sorted..txt	GWAS, ENSG00000189223.grp_1.downstream.ENST00000555766, ENSG00000189223.grp_1.downstream.ENST00000613966	2:113234393_A_G	0.0216932	14
2q13	eQTL_GTEx.brain_nucleus_accumbens_txrev.nominal.sorted..txt	GWAS, ENSG00000189223.grp_1.downstream.ENST00000555766, ENSG00000189223.grp_1.downstream.ENST00000613966	2:113235767_A_C	0.0141139	14
2q13	eQTL_GTEx.brain_nucleus_accumbens_txrev.nominal.sorted..txt	GWAS, ENSG00000189223.grp_1.downstream.ENST00000555766, ENSG00000189223.grp_1.downstream.ENST00000613966	2:113235808_C_G	0.0315477	14
2q13	eQTL_Quach_2016.monocyte_Pam3CSK4_ge.nominal.sorted..txt	GWAS, ENSG00000125618, ENSG00000189223	2:113221073_C_T	0.106576	5
2q13	eQTL_Quach_2016.monocyte_Pam3CSK4_ge.nominal.sorted..txt	GWAS, ENSG00000125618, ENSG00000189223	2:113223445_A_G	0.323227	5
2q13	eQTL_Quach_2016.monocyte_Pam3CSK4_ge.nominal.sorted..txt	GWAS, ENSG00000125618, ENSG00000189223	2:113232684_A_G	0.24785	5
2q13	eQTL_Quach_2016.monocyte_Pam3CSK4_ge.nominal.sorted..txt	GWAS, ENSG00000125618, ENSG00000189223	2:113232816_A_C	0.258454	5
2q13	eQTL_Quach_2016.monocyte_Pam3CSK4_ge.nominal.sorted..txt	GWAS, ENSG00000125618, ENSG00000189223	2:113235767_A_C	0.0559322	5
2q13	eQTL_GTEx.brain_caudate_ge.nominal.sorted..txt	GWAS, ENSG00000125618, ENSG00000189223	2:113221073_C_T	0.0799192	10
2q13	eQTL_GTEx.brain_caudate_ge.nominal.sorted..txt	GWAS, ENSG00000125618, ENSG00000189223	2:113221363_C_G	0.0870286	10
2q13	eQTL_GTEx.brain_caudate_ge.nominal.sorted..txt	GWAS, ENSG00000125618, ENSG00000189223	2:113223445_A_G	0.0891396	10
2q13	eQTL_GTEx.brain_caudate_ge.nominal.sorted..txt	GWAS, ENSG00000125618, ENSG00000189223	2:113225007_C_T	0.00305124	10
2q13	eQTL_GTEx.brain_caudate_ge.nominal.sorted..txt	GWAS, ENSG00000125618, ENSG00000189223	2:113226726_C_T	0.00273009	10
2q13	eQTL_GTEx.brain_caudate_ge.nominal.sorted..txt	GWAS, ENSG00000125618, ENSG00000189223	2:113230915_A_G	0.00288701	10
2q13	eQTL_GTEx.brain_caudate_ge.nominal.sorted..txt	GWAS, ENSG00000125618, ENSG00000189223	2:113232684_A_G	0.352459	10
2q13	eQTL_GTEx.brain_caudate_ge.nominal.sorted..txt	GWAS, ENSG00000125618, ENSG00000189223	2:113232816_A_C	0.359847	10
2q13	eQTL_GTEx.brain_caudate_ge.nominal.sorted..txt	GWAS, ENSG00000125618, ENSG00000189223	2:113235767_A_C	0.00454511	10
2q13	eQTL_GTEx.brain_caudate_ge.nominal.sorted..txt	GWAS, ENSG00000125618, ENSG00000189223	2:113235808_C_G	0.0101593	10
2q13	eQTL_GTEx.brain_caudate_txrev.nominal.sorted..txt	GWAS, ENSG00000189223.grp_1.downstream.ENST00000555766, ENSG00000189223.grp_1.downstream.ENST00000613966	2:113221073_C_T	0.280749	8
2q13	eQTL_GTEx.brain_caudate_txrev.nominal.sorted..txt	GWAS, ENSG00000189223.grp_1.downstream.ENST00000555766, ENSG00000189223.grp_1.downstream.ENST00000613966	2:113221363_C_G	0.305724	8
2q13	eQTL_GTEx.brain_caudate_txrev.nominal.sorted..txt	GWAS, ENSG00000189223.grp_1.downstream.ENST00000555766, ENSG00000189223.grp_1.downstream.ENST00000613966	2:113223445_A_G	0.31314	8
2q13	eQTL_GTEx.brain_caudate_txrev.nominal.sorted..txt	GWAS, ENSG00000189223.grp_1.downstream.ENST00000555766, ENSG00000189223.grp_1.downstream.ENST00000613966	2:113223560_C_T	0.024578	8
2q13	eQTL_GTEx.brain_caudate_txrev.nominal.sorted..txt	GWAS, ENSG00000189223.grp_1.downstream.ENST00000555766, ENSG00000189223.grp_1.downstream.ENST00000613966	2:113232816_A_C	0.00534842	8
2q13	eQTL_GTEx.brain_caudate_txrev.nominal.sorted..txt	GWAS, ENSG00000189223.grp_1.downstream.ENST00000555766, ENSG00000189223.grp_1.downstream.ENST00000613966	2:113234393_A_G	0.0098061	8
2q13	eQTL_GTEx.brain_caudate_txrev.nominal.sorted..txt	GWAS, ENSG00000189223.grp_1.downstream.ENST00000555766, ENSG00000189223.grp_1.downstream.ENST00000613966	2:113235767_A_C	0.0159666	8
2q13	eQTL_GTEx.brain_caudate_txrev.nominal.sorted..txt	GWAS, ENSG00000189223.grp_1.downstream.ENST00000555766, ENSG00000189223.grp_1.downstream.ENST00000613966	2:113235808_C_G	0.0356888	8
2q13	eQTL_GTEx.brain_nucleus_accumbens_ge.nominal.sorted..txt	GWAS, ENSG00000125618, ENSG00000189223	2:113221073_C_T	0.0292401	13
2q13	eQTL_GTEx.brain_nucleus_accumbens_ge.nominal.sorted..txt	GWAS, ENSG00000125618, ENSG00000189223	2:113221363_C_G	0.0318412	13
2q13	eQTL_GTEx.brain_nucleus_accumbens_ge.nominal.sorted..txt	GWAS, ENSG00000125618, ENSG00000189223	2:113223445_A_G	0.0326136	13
2q13	eQTL_GTEx.brain_nucleus_accumbens_ge.nominal.sorted..txt	GWAS, ENSG00000125618, ENSG00000189223	2:113223560_C_T	0.0130118	13
2q13	eQTL_GTEx.brain_nucleus_accumbens_ge.nominal.sorted..txt	GWAS, ENSG00000125618, ENSG00000189223	2:113225007_C_T	0.100369	13
2q13	eQTL_GTEx.brain_nucleus_accumbens_ge.nominal.sorted..txt	GWAS, ENSG00000125618, ENSG00000189223	2:113226726_C_T	0.0898046	13
2q13	eQTL_GTEx.brain_nucleus_accumbens_ge.nominal.sorted..txt	GWAS, ENSG00000125618, ENSG00000189223	2:113227593_C_T	0.080152	13
2q13	eQTL_GTEx.brain_nucleus_accumbens_ge.nominal.sorted..txt	GWAS, ENSG00000125618, ENSG00000189223	2:113230915_A_G	0.0949663	13
2q13	eQTL_GTEx.brain_nucleus_accumbens_ge.nominal.sorted..txt	GWAS, ENSG00000125618, ENSG00000189223	2:113231690_C_T	0.0762037	13
2q13	eQTL_GTEx.brain_nucleus_accumbens_ge.nominal.sorted..txt	GWAS, ENSG00000125618, ENSG00000189223	2:113231750_C_T	0.0839572	13
2q13	eQTL_GTEx.brain_nucleus_accumbens_ge.nominal.sorted..txt	GWAS, ENSG00000125618, ENSG00000189223	2:113232684_A_G	0.176782	13
2q13	eQTL_GTEx.brain_nucleus_accumbens_ge.nominal.sorted..txt	GWAS, ENSG00000125618, ENSG00000189223	2:113232816_A_C	0.180487	13
2q13	eQTL_GTEx.brain_nucleus_accumbens_ge.nominal.sorted..txt	GWAS, ENSG00000125618, ENSG00000189223	2:113234393_A_G	0.00519145	13
2q13	eQTL_Alasoo_2018.macrophage_naive_tx.nominal.sorted..txt	GWAS, ENST00000553869	2:113221073_C_T	0.0645447	20
2q13	eQTL_Alasoo_2018.macrophage_naive_tx.nominal.sorted..txt	GWAS, ENST00000553869	2:113221363_C_G	0.0717831	20
2q13	eQTL_Alasoo_2018.macrophage_naive_tx.nominal.sorted..txt	GWAS, ENST00000553869	2:113223445_A_G	0.0734342	20
2q13	eQTL_Alasoo_2018.macrophage_naive_tx.nominal.sorted..txt	GWAS, ENST00000553869	2:113223560_C_T	0.108639	20
2q13	eQTL_Alasoo_2018.macrophage_naive_tx.nominal.sorted..txt	GWAS, ENST00000553869	2:113225007_C_T	0.109205	20
2q13	eQTL_Alasoo_2018.macrophage_naive_tx.nominal.sorted..txt	GWAS, ENST00000553869	2:113225031_A_G	0.00187382	20
2q13	eQTL_Alasoo_2018.macrophage_naive_tx.nominal.sorted..txt	GWAS, ENST00000553869	2:113226726_C_T	0.0955555	20
2q13	eQTL_Alasoo_2018.macrophage_naive_tx.nominal.sorted..txt	GWAS, ENST00000553869	2:113227593_C_T	0.0878851	20
2q13	eQTL_Alasoo_2018.macrophage_naive_tx.nominal.sorted..txt	GWAS, ENST00000553869	2:113227609_C_G	0.00179745	20
2q13	eQTL_Alasoo_2018.macrophage_naive_tx.nominal.sorted..txt	GWAS, ENST00000553869	2:113230915_A_G	0.0935753	20
2q13	eQTL_Alasoo_2018.macrophage_naive_tx.nominal.sorted..txt	GWAS, ENST00000553869	2:113231659_C_T	0.00268675	20
2q13	eQTL_Alasoo_2018.macrophage_naive_tx.nominal.sorted..txt	GWAS, ENST00000553869	2:113231690_C_T	0.0704319	20
2q13	eQTL_Alasoo_2018.macrophage_naive_tx.nominal.sorted..txt	GWAS, ENST00000553869	2:113231750_C_T	0.077426	20
2q13	eQTL_Alasoo_2018.macrophage_naive_tx.nominal.sorted..txt	GWAS, ENST00000553869	2:113232665_C_T	0.00249816	20
2q13	eQTL_Alasoo_2018.macrophage_naive_tx.nominal.sorted..txt	GWAS, ENST00000553869	2:113232684_A_G	0.0403738	20
2q13	eQTL_Alasoo_2018.macrophage_naive_tx.nominal.sorted..txt	GWAS, ENST00000553869	2:113232816_A_C	0.0410604	20
2q13	eQTL_Alasoo_2018.macrophage_naive_tx.nominal.sorted..txt	GWAS, ENST00000553869	2:113234393_A_G	0.0341265	20
2q13	eQTL_Alasoo_2018.macrophage_naive_tx.nominal.sorted..txt	GWAS, ENST00000553869	2:113234624_A_G	0.00267737	20
2q13	eQTL_Alasoo_2018.macrophage_naive_tx.nominal.sorted..txt	GWAS, ENST00000553869	2:113235767_A_C	0.00379852	20
2q13	eQTL_Alasoo_2018.macrophage_naive_tx.nominal.sorted..txt	GWAS, ENST00000553869	2:113235808_C_G	0.00808074	20
2q13	eQTL_GTEx.spleen_ge.nominal.sorted..txt	GWAS, ENSG00000125618, ENSG00000189223	2:113221073_C_T	0.202694	6
2q13	eQTL_GTEx.spleen_ge.nominal.sorted..txt	GWAS, ENSG00000125618, ENSG00000189223	2:113221363_C_G	0.220725	6
2q13	eQTL_GTEx.spleen_ge.nominal.sorted..txt	GWAS, ENSG00000125618, ENSG00000189223	2:113223445_A_G	0.226079	6
2q13	eQTL_GTEx.spleen_ge.nominal.sorted..txt	GWAS, ENSG00000125618, ENSG00000189223	2:113232684_A_G	0.150248	6
2q13	eQTL_GTEx.spleen_ge.nominal.sorted..txt	GWAS, ENSG00000125618, ENSG00000189223	2:113232816_A_C	0.153397	6
2q13	eQTL_GTEx.spleen_ge.nominal.sorted..txt	GWAS, ENSG00000125618, ENSG00000189223	2:113235808_C_G	0.0377188	6
2q13	eQTL_GTEx.brain_cerebellum_ge.nominal.sorted..txt	GWAS, ENSG00000189223	2:113221073_C_T	0.269965	11
2q13	eQTL_GTEx.brain_cerebellum_ge.nominal.sorted..txt	GWAS, ENSG00000189223	2:113221363_C_G	0.293981	11
2q13	eQTL_GTEx.brain_cerebellum_ge.nominal.sorted..txt	GWAS, ENSG00000189223	2:113223445_A_G	0.301112	11
2q13	eQTL_GTEx.brain_cerebellum_ge.nominal.sorted..txt	GWAS, ENSG00000189223	2:113225007_C_T	0.00450034	11
2q13	eQTL_GTEx.brain_cerebellum_ge.nominal.sorted..txt	GWAS, ENSG00000189223	2:113226726_C_T	0.00402667	11
2q13	eQTL_GTEx.brain_cerebellum_ge.nominal.sorted..txt	GWAS, ENSG00000189223	2:113230915_A_G	0.00425811	11
2q13	eQTL_GTEx.brain_cerebellum_ge.nominal.sorted..txt	GWAS, ENSG00000189223	2:113231750_C_T	0.00376448	11
2q13	eQTL_GTEx.brain_cerebellum_ge.nominal.sorted..txt	GWAS, ENSG00000189223	2:113232684_A_G	0.029737	11
2q13	eQTL_GTEx.brain_cerebellum_ge.nominal.sorted..txt	GWAS, ENSG00000189223	2:113232816_A_C	0.0303603	11
2q13	eQTL_GTEx.brain_cerebellum_ge.nominal.sorted..txt	GWAS, ENSG00000189223	2:113235767_A_C	0.0153533	11
2q13	eQTL_GTEx.brain_cerebellum_ge.nominal.sorted..txt	GWAS, ENSG00000189223	2:113235808_C_G	0.0343179	11
2q13	eQTL_Fairfax_2012.B-cell_CD19_microarray.nominal.sorted..txt	GWAS, ILMN_1708534	2:113220359_C_T	0.00129784	16
2q13	eQTL_Fairfax_2012.B-cell_CD19_microarray.nominal.sorted..txt	GWAS, ILMN_1708534	2:113221073_C_T	0.0471219	16
2q13	eQTL_Fairfax_2012.B-cell_CD19_microarray.nominal.sorted..txt	GWAS, ILMN_1708534	2:113221363_C_G	0.0512634	16
2q13	eQTL_Fairfax_2012.B-cell_CD19_microarray.nominal.sorted..txt	GWAS, ILMN_1708534	2:113223445_A_G	0.0515562	16
2q13	eQTL_Fairfax_2012.B-cell_CD19_microarray.nominal.sorted..txt	GWAS, ILMN_1708534	2:113223560_C_T	0.0643055	16
2q13	eQTL_Fairfax_2012.B-cell_CD19_microarray.nominal.sorted..txt	GWAS, ILMN_1708534	2:113225007_C_T	0.0640098	16
2q13	eQTL_Fairfax_2012.B-cell_CD19_microarray.nominal.sorted..txt	GWAS, ILMN_1708534	2:113226726_C_T	0.0637617	16
2q13	eQTL_Fairfax_2012.B-cell_CD19_microarray.nominal.sorted..txt	GWAS, ILMN_1708534	2:113227593_C_T	0.0495225	16
2q13	eQTL_Fairfax_2012.B-cell_CD19_microarray.nominal.sorted..txt	GWAS, ILMN_1708534	2:113230915_A_G	0.0959487	16
2q13	eQTL_Fairfax_2012.B-cell_CD19_microarray.nominal.sorted..txt	GWAS, ILMN_1708534	2:113231690_C_T	0.094895	16
2q13	eQTL_Fairfax_2012.B-cell_CD19_microarray.nominal.sorted..txt	GWAS, ILMN_1708534	2:113231750_C_T	0.106651	16
2q13	eQTL_Fairfax_2012.B-cell_CD19_microarray.nominal.sorted..txt	GWAS, ILMN_1708534	2:113232684_A_G	0.0726693	16
2q13	eQTL_Fairfax_2012.B-cell_CD19_microarray.nominal.sorted..txt	GWAS, ILMN_1708534	2:113232816_A_C	0.0753512	16
2q13	eQTL_Fairfax_2012.B-cell_CD19_microarray.nominal.sorted..txt	GWAS, ILMN_1708534	2:113234393_A_G	0.063799	16
2q13	eQTL_Fairfax_2012.B-cell_CD19_microarray.nominal.sorted..txt	GWAS, ILMN_1708534	2:113235767_A_C	0.0140299	16
2q13	eQTL_Fairfax_2012.B-cell_CD19_microarray.nominal.sorted..txt	GWAS, ILMN_1708534	2:113235808_C_G	0.0743881	16
2q13	eQTL_GTEx.breast_ge.nominal.sorted..txt	GWAS, ENSG00000125618, ENSG00000189223	2:113221073_C_T	0.209504	6
2q13	eQTL_GTEx.breast_ge.nominal.sorted..txt	GWAS, ENSG00000125618, ENSG00000189223	2:113221363_C_G	0.228141	6
2q13	eQTL_GTEx.breast_ge.nominal.sorted..txt	GWAS, ENSG00000125618, ENSG00000189223	2:113223445_A_G	0.233675	6
2q13	eQTL_GTEx.breast_ge.nominal.sorted..txt	GWAS, ENSG00000125618, ENSG00000189223	2:113232684_A_G	0.155296	6
2q13	eQTL_GTEx.breast_ge.nominal.sorted..txt	GWAS, ENSG00000125618, ENSG00000189223	2:113232816_A_C	0.158551	6
2q13	eQTL_GTEx.breast_ge.nominal.sorted..txt	GWAS, ENSG00000125618, ENSG00000189223	2:113235767_A_C	0.0148327	6
2q13	eQTL_GTEx.heart_left_ventricle_ge.nominal.sorted..txt	GWAS, ENSG00000125618, ENSG00000189223	2:113221073_C_T	0.177953	13
2q13	eQTL_GTEx.heart_left_ventricle_ge.nominal.sorted..txt	GWAS, ENSG00000125618, ENSG00000189223	2:113221363_C_G	0.193783	13
2q13	eQTL_GTEx.heart_left_ventricle_ge.nominal.sorted..txt	GWAS, ENSG00000125618, ENSG00000189223	2:113223445_A_G	0.198484	13
2q13	eQTL_GTEx.heart_left_ventricle_ge.nominal.sorted..txt	GWAS, ENSG00000125618, ENSG00000189223	2:113223560_C_T	0.0140831	13
2q13	eQTL_GTEx.heart_left_ventricle_ge.nominal.sorted..txt	GWAS, ENSG00000125618, ENSG00000189223	2:113225007_C_T	0.0141972	13
2q13	eQTL_GTEx.heart_left_ventricle_ge.nominal.sorted..txt	GWAS, ENSG00000125618, ENSG00000189223	2:113226726_C_T	0.0127029	13
2q13	eQTL_GTEx.heart_left_ventricle_ge.nominal.sorted..txt	GWAS, ENSG00000125618, ENSG00000189223	2:113227593_C_T	0.0113375	13
2q13	eQTL_GTEx.heart_left_ventricle_ge.nominal.sorted..txt	GWAS, ENSG00000125618, ENSG00000189223	2:113230915_A_G	0.013433	13
2q13	eQTL_GTEx.heart_left_ventricle_ge.nominal.sorted..txt	GWAS, ENSG00000125618, ENSG00000189223	2:113231690_C_T	0.010779	13
2q13	eQTL_GTEx.heart_left_ventricle_ge.nominal.sorted..txt	GWAS, ENSG00000125618, ENSG00000189223	2:113231750_C_T	0.0118758	13
2q13	eQTL_GTEx.heart_left_ventricle_ge.nominal.sorted..txt	GWAS, ENSG00000125618, ENSG00000189223	2:113232684_A_G	0.131909	13
2q13	eQTL_GTEx.heart_left_ventricle_ge.nominal.sorted..txt	GWAS, ENSG00000125618, ENSG00000189223	2:113232816_A_C	0.134674	13
2q13	eQTL_GTEx.heart_left_ventricle_ge.nominal.sorted..txt	GWAS, ENSG00000125618, ENSG00000189223	2:113235808_C_G	0.0666973	13
2q13	eQTL_van_de_Bunt_2015.pancreatic_islet_ge.nominal.sorted..txt	GWAS, ENSG00000125618, ENSG00000189223	2:113221073_C_T	0.407233	5
2q13	eQTL_van_de_Bunt_2015.pancreatic_islet_ge.nominal.sorted..txt	GWAS, ENSG00000125618, ENSG00000189223	2:113221363_C_G	0.452093	5
2q13	eQTL_van_de_Bunt_2015.pancreatic_islet_ge.nominal.sorted..txt	GWAS, ENSG00000125618, ENSG00000189223	2:113223445_A_G	0.057949	5
2q13	eQTL_van_de_Bunt_2015.pancreatic_islet_ge.nominal.sorted..txt	GWAS, ENSG00000125618, ENSG00000189223	2:113223560_C_T	0.0714675	5
2q13	eQTL_van_de_Bunt_2015.pancreatic_islet_ge.nominal.sorted..txt	GWAS, ENSG00000125618, ENSG00000189223	2:113225007_C_T	0.00939194	5
2q13	eQTL_GTEx.brain_amygdala_txrev.nominal.sorted..txt	GWAS, ENSG00000189223.grp_1.downstream.ENST00000555766, ENSG00000189223.grp_1.downstream.ENST00000613966	2:113221073_C_T	0.0277659	13
2q13	eQTL_GTEx.brain_amygdala_txrev.nominal.sorted..txt	GWAS, ENSG00000189223.grp_1.downstream.ENST00000555766, ENSG00000189223.grp_1.downstream.ENST00000613966	2:113221363_C_G	0.0302358	13
2q13	eQTL_GTEx.brain_amygdala_txrev.nominal.sorted..txt	GWAS, ENSG00000189223.grp_1.downstream.ENST00000555766, ENSG00000189223.grp_1.downstream.ENST00000613966	2:113223445_A_G	0.0309692	13
2q13	eQTL_GTEx.brain_amygdala_txrev.nominal.sorted..txt	GWAS, ENSG00000189223.grp_1.downstream.ENST00000555766, ENSG00000189223.grp_1.downstream.ENST00000613966	2:113223560_C_T	0.0459828	13
2q13	eQTL_GTEx.brain_amygdala_txrev.nominal.sorted..txt	GWAS, ENSG00000189223.grp_1.downstream.ENST00000555766, ENSG00000189223.grp_1.downstream.ENST00000613966	2:113225007_C_T	0.137234	13
2q13	eQTL_GTEx.brain_amygdala_txrev.nominal.sorted..txt	GWAS, ENSG00000189223.grp_1.downstream.ENST00000555766, ENSG00000189223.grp_1.downstream.ENST00000613966	2:113226726_C_T	0.12279	13
2q13	eQTL_GTEx.brain_amygdala_txrev.nominal.sorted..txt	GWAS, ENSG00000189223.grp_1.downstream.ENST00000555766, ENSG00000189223.grp_1.downstream.ENST00000613966	2:113227593_C_T	0.109592	13
2q13	eQTL_GTEx.brain_amygdala_txrev.nominal.sorted..txt	GWAS, ENSG00000189223.grp_1.downstream.ENST00000555766, ENSG00000189223.grp_1.downstream.ENST00000613966	2:113230915_A_G	0.129847	13
2q13	eQTL_GTEx.brain_amygdala_txrev.nominal.sorted..txt	GWAS, ENSG00000189223.grp_1.downstream.ENST00000555766, ENSG00000189223.grp_1.downstream.ENST00000613966	2:113231690_C_T	0.104193	13
2q13	eQTL_GTEx.brain_amygdala_txrev.nominal.sorted..txt	GWAS, ENSG00000189223.grp_1.downstream.ENST00000555766, ENSG00000189223.grp_1.downstream.ENST00000613966	2:113231750_C_T	0.114795	13
2q13	eQTL_GTEx.brain_amygdala_txrev.nominal.sorted..txt	GWAS, ENSG00000189223.grp_1.downstream.ENST00000555766, ENSG00000189223.grp_1.downstream.ENST00000613966	2:113232684_A_G	0.0609316	13
2q13	eQTL_GTEx.brain_amygdala_txrev.nominal.sorted..txt	GWAS, ENSG00000189223.grp_1.downstream.ENST00000555766, ENSG00000189223.grp_1.downstream.ENST00000613966	2:113232816_A_C	0.0622087	13
2q13	eQTL_GTEx.brain_amygdala_txrev.nominal.sorted..txt	GWAS, ENSG00000189223.grp_1.downstream.ENST00000555766, ENSG00000189223.grp_1.downstream.ENST00000613966	2:113234393_A_G	0.0183462	13
2q13	eQTL_GTEx.brain_hypothalamus_ge.nominal.sorted..txt	GWAS, ENSG00000125618, ENSG00000189223	2:113221073_C_T	0.0299668	13
2q13	eQTL_GTEx.brain_hypothalamus_ge.nominal.sorted..txt	GWAS, ENSG00000125618, ENSG00000189223	2:113221363_C_G	0.0326325	13
2q13	eQTL_GTEx.brain_hypothalamus_ge.nominal.sorted..txt	GWAS, ENSG00000125618, ENSG00000189223	2:113223445_A_G	0.0334241	13
2q13	eQTL_GTEx.brain_hypothalamus_ge.nominal.sorted..txt	GWAS, ENSG00000125618, ENSG00000189223	2:113223560_C_T	0.0516114	13
2q13	eQTL_GTEx.brain_hypothalamus_ge.nominal.sorted..txt	GWAS, ENSG00000125618, ENSG00000189223	2:113225007_C_T	0.135983	13
2q13	eQTL_GTEx.brain_hypothalamus_ge.nominal.sorted..txt	GWAS, ENSG00000125618, ENSG00000189223	2:113226726_C_T	0.12167	13
2q13	eQTL_GTEx.brain_hypothalamus_ge.nominal.sorted..txt	GWAS, ENSG00000125618, ENSG00000189223	2:113227593_C_T	0.108593	13
2q13	eQTL_GTEx.brain_hypothalamus_ge.nominal.sorted..txt	GWAS, ENSG00000125618, ENSG00000189223	2:113230915_A_G	0.128664	13
2q13	eQTL_GTEx.brain_hypothalamus_ge.nominal.sorted..txt	GWAS, ENSG00000125618, ENSG00000189223	2:113231690_C_T	0.103243	13
2q13	eQTL_GTEx.brain_hypothalamus_ge.nominal.sorted..txt	GWAS, ENSG00000125618, ENSG00000189223	2:113231750_C_T	0.113748	13
2q13	eQTL_GTEx.brain_hypothalamus_ge.nominal.sorted..txt	GWAS, ENSG00000125618, ENSG00000189223	2:113232684_A_G	0.056586	13
2q13	eQTL_GTEx.brain_hypothalamus_ge.nominal.sorted..txt	GWAS, ENSG00000125618, ENSG00000189223	2:113232816_A_C	0.057772	13
2q13	eQTL_GTEx.brain_hypothalamus_ge.nominal.sorted..txt	GWAS, ENSG00000125618, ENSG00000189223	2:113234393_A_G	0.0205919	13
2q13	eQTL_Quach_2016.monocyte_IAV_ge.nominal.sorted..txt	GWAS, ENSG00000125618, ENSG00000189223	2:113221073_C_T	0.263959	5
2q13	eQTL_Quach_2016.monocyte_IAV_ge.nominal.sorted..txt	GWAS, ENSG00000125618, ENSG00000189223	2:113221363_C_G	0.112409	5
2q13	eQTL_Quach_2016.monocyte_IAV_ge.nominal.sorted..txt	GWAS, ENSG00000125618, ENSG00000189223	2:113223445_A_G	0.257701	5
2q13	eQTL_Quach_2016.monocyte_IAV_ge.nominal.sorted..txt	GWAS, ENSG00000125618, ENSG00000189223	2:113232684_A_G	0.176066	5
2q13	eQTL_Quach_2016.monocyte_IAV_ge.nominal.sorted..txt	GWAS, ENSG00000125618, ENSG00000189223	2:113232816_A_C	0.18154	5
5p15.33	eQTL_Schmiedel_2018.B-cell_naive_exon.nominal.sorted..txt	GWAS, ENSG00000049656.14_5_1320208_1320614	5:1320132_A_G	0.0280067	14
5p15.33	eQTL_Schmiedel_2018.B-cell_naive_exon.nominal.sorted..txt	GWAS, ENSG00000049656.14_5_1320208_1320614	5:1325475_C_T	0.0127754	14
5p15.33	eQTL_Schmiedel_2018.B-cell_naive_exon.nominal.sorted..txt	GWAS, ENSG00000049656.14_5_1320208_1320614	5:1325688_A_G	0.0294418	14
5p15.33	eQTL_Schmiedel_2018.B-cell_naive_exon.nominal.sorted..txt	GWAS, ENSG00000049656.14_5_1320208_1320614	5:1330138_C_T	0.0500664	14
5p15.33	eQTL_Schmiedel_2018.B-cell_naive_exon.nominal.sorted..txt	GWAS, ENSG00000049656.14_5_1320208_1320614	5:1330725_C_T	0.0568303	14
5p15.33	eQTL_Schmiedel_2018.B-cell_naive_exon.nominal.sorted..txt	GWAS, ENSG00000049656.14_5_1320208_1320614	5:1331104_A_G	0.0672334	14
5p15.33	eQTL_Schmiedel_2018.B-cell_naive_exon.nominal.sorted..txt	GWAS, ENSG00000049656.14_5_1320208_1320614	5:1336106_C_T	0.077873	14
5p15.33	eQTL_Schmiedel_2018.B-cell_naive_exon.nominal.sorted..txt	GWAS, ENSG00000049656.14_5_1320208_1320614	5:1336128_A_G	0.0684154	14
5p15.33	eQTL_Schmiedel_2018.B-cell_naive_exon.nominal.sorted..txt	GWAS, ENSG00000049656.14_5_1320208_1320614	5:1336344_C_T	0.06572	14
5p15.33	eQTL_Schmiedel_2018.B-cell_naive_exon.nominal.sorted..txt	GWAS, ENSG00000049656.14_5_1320208_1320614	5:1336955_C_T	0.0775485	14
5p15.33	eQTL_Schmiedel_2018.B-cell_naive_exon.nominal.sorted..txt	GWAS, ENSG00000049656.14_5_1320208_1320614	5:1336991_A_T	0.0692066	14
5p15.33	eQTL_Schmiedel_2018.B-cell_naive_exon.nominal.sorted..txt	GWAS, ENSG00000049656.14_5_1320208_1320614	5:1337791_A_T	0.0656455	14
5p15.33	eQTL_Schmiedel_2018.B-cell_naive_exon.nominal.sorted..txt	GWAS, ENSG00000049656.14_5_1320208_1320614	5:1340986_C_G	0.0105852	14
5p15.33	eQTL_Schmiedel_2018.B-cell_naive_exon.nominal.sorted..txt	GWAS, ENSG00000049656.14_5_1320208_1320614	5:1344343_A_G	0.314208	14
5p15.33	eQTL_GTEx.artery_tibial_tx.nominal.sorted..txt	GWAS, ENST00000503042	5:1320132_A_G	0.00315553	17
5p15.33	eQTL_GTEx.artery_tibial_tx.nominal.sorted..txt	GWAS, ENST00000503042	5:1321972_C_T	0.0201619	17
5p15.33	eQTL_GTEx.artery_tibial_tx.nominal.sorted..txt	GWAS, ENST00000503042	5:1325475_C_T	0.00805939	17
5p15.33	eQTL_GTEx.artery_tibial_tx.nominal.sorted..txt	GWAS, ENST00000503042	5:1325652_A_G	0.0167504	17
5p15.33	eQTL_GTEx.artery_tibial_tx.nominal.sorted..txt	GWAS, ENST00000503042	5:1325688_A_G	0.0794553	17
5p15.33	eQTL_GTEx.artery_tibial_tx.nominal.sorted..txt	GWAS, ENST00000503042	5:1330138_C_T	0.0212947	17
5p15.33	eQTL_GTEx.artery_tibial_tx.nominal.sorted..txt	GWAS, ENST00000503042	5:1330725_C_T	0.0230405	17
5p15.33	eQTL_GTEx.artery_tibial_tx.nominal.sorted..txt	GWAS, ENST00000503042	5:1331104_A_G	0.0262715	17
5p15.33	eQTL_GTEx.artery_tibial_tx.nominal.sorted..txt	GWAS, ENST00000503042	5:1336106_C_T	0.00591739	17
5p15.33	eQTL_GTEx.artery_tibial_tx.nominal.sorted..txt	GWAS, ENST00000503042	5:1336128_A_G	0.020608	17
5p15.33	eQTL_GTEx.artery_tibial_tx.nominal.sorted..txt	GWAS, ENST00000503042	5:1336344_C_T	0.0196846	17
5p15.33	eQTL_GTEx.artery_tibial_tx.nominal.sorted..txt	GWAS, ENST00000503042	5:1336955_C_T	0.00577248	17
5p15.33	eQTL_GTEx.artery_tibial_tx.nominal.sorted..txt	GWAS, ENST00000503042	5:1336991_A_T	0.0205075	17
5p15.33	eQTL_GTEx.artery_tibial_tx.nominal.sorted..txt	GWAS, ENST00000503042	5:1337791_A_T	0.0147925	17
5p15.33	eQTL_GTEx.artery_tibial_tx.nominal.sorted..txt	GWAS, ENST00000503042	5:1340986_C_G	0.0166743	17
5p15.33	eQTL_GTEx.artery_tibial_tx.nominal.sorted..txt	GWAS, ENST00000503042	5:1342599_A_C	0.00211285	17
5p15.33	eQTL_GTEx.artery_tibial_tx.nominal.sorted..txt	GWAS, ENST00000503042	5:1344343_A_G	0.687466	17
5p15.33	eQTL_Alasoo_2018.macrophage_naive_tx.nominal.sorted..txt	GWAS, ENST00000511268	5:1317705_A_G	0.0075747	22
5p15.33	eQTL_Alasoo_2018.macrophage_naive_tx.nominal.sorted..txt	GWAS, ENST00000511268	5:1320132_A_G	0.0223216	22
5p15.33	eQTL_Alasoo_2018.macrophage_naive_tx.nominal.sorted..txt	GWAS, ENST00000511268	5:1321972_C_T	0.0344087	22
5p15.33	eQTL_Alasoo_2018.macrophage_naive_tx.nominal.sorted..txt	GWAS, ENST00000511268	5:1322353_A_G	0.0195191	22
5p15.33	eQTL_Alasoo_2018.macrophage_naive_tx.nominal.sorted..txt	GWAS, ENST00000511268	5:1324006_A_G	0.0194234	22
5p15.33	eQTL_Alasoo_2018.macrophage_naive_tx.nominal.sorted..txt	GWAS, ENST00000511268	5:1325475_C_T	0.0253942	22
5p15.33	eQTL_Alasoo_2018.macrophage_naive_tx.nominal.sorted..txt	GWAS, ENST00000511268	5:1325688_A_G	0.0659164	22
5p15.33	eQTL_Alasoo_2018.macrophage_naive_tx.nominal.sorted..txt	GWAS, ENST00000511268	5:1330138_C_T	0.0726415	22
5p15.33	eQTL_Alasoo_2018.macrophage_naive_tx.nominal.sorted..txt	GWAS, ENST00000511268	5:1330725_C_T	0.0784869	22
5p15.33	eQTL_Alasoo_2018.macrophage_naive_tx.nominal.sorted..txt	GWAS, ENST00000511268	5:1331104_A_G	0.0877976	22
5p15.33	eQTL_Alasoo_2018.macrophage_naive_tx.nominal.sorted..txt	GWAS, ENST00000511268	5:1336063_A_T	0.0181818	22
5p15.33	eQTL_Alasoo_2018.macrophage_naive_tx.nominal.sorted..txt	GWAS, ENST00000511268	5:1336106_C_T	0.0832876	22
5p15.33	eQTL_Alasoo_2018.macrophage_naive_tx.nominal.sorted..txt	GWAS, ENST00000511268	5:1336128_A_G	0.0680746	22
5p15.33	eQTL_Alasoo_2018.macrophage_naive_tx.nominal.sorted..txt	GWAS, ENST00000511268	5:1336344_C_T	0.0650429	22
5p15.33	eQTL_Alasoo_2018.macrophage_naive_tx.nominal.sorted..txt	GWAS, ENST00000511268	5:1336511_A_T	0.0107995	22
5p15.33	eQTL_Alasoo_2018.macrophage_naive_tx.nominal.sorted..txt	GWAS, ENST00000511268	5:1336955_C_T	0.0809002	22
5p15.33	eQTL_Alasoo_2018.macrophage_naive_tx.nominal.sorted..txt	GWAS, ENST00000511268	5:1336991_A_T	0.0674239	22
5p15.33	eQTL_Alasoo_2018.macrophage_naive_tx.nominal.sorted..txt	GWAS, ENST00000511268	5:1337791_A_T	0.0714987	22
5p15.33	eQTL_Alasoo_2018.macrophage_naive_tx.nominal.sorted..txt	GWAS, ENST00000511268	5:1340986_C_G	0.0391141	22
5p15.33	eQTL_Alasoo_2018.macrophage_naive_tx.nominal.sorted..txt	GWAS, ENST00000511268	5:1342599_A_C	0.00661105	22
5p15.33	eQTL_Alasoo_2018.macrophage_naive_tx.nominal.sorted..txt	GWAS, ENST00000511268	5:1344343_A_G	0.0422964	22
5p15.33	eQTL_Alasoo_2018.macrophage_naive_tx.nominal.sorted..txt	GWAS, ENST00000511268	5:1345359_A_G	0.00448928	22
5p15.33	eQTL_GTEx.blood_tx.nominal.sorted..txt	GWAS, ENST00000503042	5:1311578_C_T	0.00433682	33
5p15.33	eQTL_GTEx.blood_tx.nominal.sorted..txt	GWAS, ENST00000503042	5:1312820_C_T	0.00323078	33
5p15.33	eQTL_GTEx.blood_tx.nominal.sorted..txt	GWAS, ENST00000503042	5:1315228_A_G	0.00278968	33
5p15.33	eQTL_GTEx.blood_tx.nominal.sorted..txt	GWAS, ENST00000503042	5:1315545_A_G	0.00278681	33
5p15.33	eQTL_GTEx.blood_tx.nominal.sorted..txt	GWAS, ENST00000503042	5:1317705_A_G	0.00191416	33
5p15.33	eQTL_GTEx.blood_tx.nominal.sorted..txt	GWAS, ENST00000503042	5:1320132_A_G	0.0148936	33
5p15.33	eQTL_GTEx.blood_tx.nominal.sorted..txt	GWAS, ENST00000503042	5:1321972_C_T	0.0988103	33
5p15.33	eQTL_GTEx.blood_tx.nominal.sorted..txt	GWAS, ENST00000503042	5:1322353_A_G	0.00693927	33
5p15.33	eQTL_GTEx.blood_tx.nominal.sorted..txt	GWAS, ENST00000503042	5:1323097_C_T	0.00220902	33
5p15.33	eQTL_GTEx.blood_tx.nominal.sorted..txt	GWAS, ENST00000503042	5:1324006_A_G	0.00537009	33
5p15.33	eQTL_GTEx.blood_tx.nominal.sorted..txt	GWAS, ENST00000503042	5:1325475_C_T	0.0151011	33
5p15.33	eQTL_GTEx.blood_tx.nominal.sorted..txt	GWAS, ENST00000503042	5:1325652_A_G	0.0256006	33
5p15.33	eQTL_GTEx.blood_tx.nominal.sorted..txt	GWAS, ENST00000503042	5:1325688_A_G	0.0534402	33
5p15.33	eQTL_GTEx.blood_tx.nominal.sorted..txt	GWAS, ENST00000503042	5:1330138_C_T	0.0574179	33
5p15.33	eQTL_GTEx.blood_tx.nominal.sorted..txt	GWAS, ENST00000503042	5:1330725_C_T	0.0615592	33
5p15.33	eQTL_GTEx.blood_tx.nominal.sorted..txt	GWAS, ENST00000503042	5:1331104_A_G	0.0701916	33
5p15.33	eQTL_GTEx.blood_tx.nominal.sorted..txt	GWAS, ENST00000503042	5:1336063_A_T	0.00423972	33
5p15.33	eQTL_GTEx.blood_tx.nominal.sorted..txt	GWAS, ENST00000503042	5:1336106_C_T	0.0184006	33
5p15.33	eQTL_GTEx.blood_tx.nominal.sorted..txt	GWAS, ENST00000503042	5:1336128_A_G	0.0555662	33
5p15.33	eQTL_GTEx.blood_tx.nominal.sorted..txt	GWAS, ENST00000503042	5:1336344_C_T	0.0530765	33
5p15.33	eQTL_GTEx.blood_tx.nominal.sorted..txt	GWAS, ENST00000503042	5:1336511_A_T	0.00414577	33
5p15.33	eQTL_GTEx.blood_tx.nominal.sorted..txt	GWAS, ENST00000503042	5:1336955_C_T	0.01795	33
5p15.33	eQTL_GTEx.blood_tx.nominal.sorted..txt	GWAS, ENST00000503042	5:1336991_A_T	0.0552953	33
5p15.33	eQTL_GTEx.blood_tx.nominal.sorted..txt	GWAS, ENST00000503042	5:1337791_A_T	0.0133636	33
5p15.33	eQTL_GTEx.blood_tx.nominal.sorted..txt	GWAS, ENST00000503042	5:1340986_C_G	0.0274463	33
5p15.33	eQTL_GTEx.blood_tx.nominal.sorted..txt	GWAS, ENST00000503042	5:1342599_A_C	0.0115433	33
5p15.33	eQTL_GTEx.blood_tx.nominal.sorted..txt	GWAS, ENST00000503042	5:1344343_A_G	0.0353913	33
5p15.33	eQTL_GTEx.blood_tx.nominal.sorted..txt	GWAS, ENST00000503042	5:1347013_C_T	0.187209	33
5p15.33	eQTL_GTEx.blood_tx.nominal.sorted..txt	GWAS, ENST00000503042	5:1348683_A_T	0.00444214	33
5p15.33	eQTL_GTEx.blood_tx.nominal.sorted..txt	GWAS, ENST00000503042	5:1349420_A_G	0.0644844	33
5p15.33	eQTL_GTEx.blood_tx.nominal.sorted..txt	GWAS, ENST00000503042	5:1350224_C_T	0.00376146	33
5p15.33	eQTL_GTEx.blood_tx.nominal.sorted..txt	GWAS, ENST00000503042	5:1350282_A_G	0.00577914	33
5p15.33	eQTL_GTEx.blood_tx.nominal.sorted..txt	GWAS, ENST00000503042	5:1351423_A_G	0.0018883	33
5p15.33	eQTL_Schmiedel_2018.Th1-17_memory_ge.nominal.sorted..txt	GWAS, ENSG00000049656	5:1311578_C_T	0.0890409	28
5p15.33	eQTL_Schmiedel_2018.Th1-17_memory_ge.nominal.sorted..txt	GWAS, ENSG00000049656	5:1311905_C_T	0.0402944	28
5p15.33	eQTL_Schmiedel_2018.Th1-17_memory_ge.nominal.sorted..txt	GWAS, ENSG00000049656	5:1312342_A_G	0.0923267	28
5p15.33	eQTL_Schmiedel_2018.Th1-17_memory_ge.nominal.sorted..txt	GWAS, ENSG00000049656	5:1312820_C_T	0.312278	28
5p15.33	eQTL_Schmiedel_2018.Th1-17_memory_ge.nominal.sorted..txt	GWAS, ENSG00000049656	5:1313586_A_G	0.045024	28
5p15.33	eQTL_Schmiedel_2018.Th1-17_memory_ge.nominal.sorted..txt	GWAS, ENSG00000049656	5:1313894_C_T	0.0375852	28
5p15.33	eQTL_Schmiedel_2018.Th1-17_memory_ge.nominal.sorted..txt	GWAS, ENSG00000049656	5:1315228_A_G	0.0497163	28
5p15.33	eQTL_Schmiedel_2018.Th1-17_memory_ge.nominal.sorted..txt	GWAS, ENSG00000049656	5:1315545_A_G	0.024074	28
5p15.33	eQTL_Schmiedel_2018.Th1-17_memory_ge.nominal.sorted..txt	GWAS, ENSG00000049656	5:1317705_A_G	0.00360049	28
5p15.33	eQTL_Schmiedel_2018.Th1-17_memory_ge.nominal.sorted..txt	GWAS, ENSG00000049656	5:1320132_A_G	0.00839528	28
5p15.33	eQTL_Schmiedel_2018.Th1-17_memory_ge.nominal.sorted..txt	GWAS, ENSG00000049656	5:1321972_C_T	0.0170916	28
5p15.33	eQTL_Schmiedel_2018.Th1-17_memory_ge.nominal.sorted..txt	GWAS, ENSG00000049656	5:1322353_A_G	0.00506767	28
5p15.33	eQTL_Schmiedel_2018.Th1-17_memory_ge.nominal.sorted..txt	GWAS, ENSG00000049656	5:1325475_C_T	0.00339441	28
5p15.33	eQTL_Schmiedel_2018.Th1-17_memory_ge.nominal.sorted..txt	GWAS, ENSG00000049656	5:1325688_A_G	0.00815784	28
5p15.33	eQTL_Schmiedel_2018.Th1-17_memory_ge.nominal.sorted..txt	GWAS, ENSG00000049656	5:1330138_C_T	0.0118859	28
5p15.33	eQTL_Schmiedel_2018.Th1-17_memory_ge.nominal.sorted..txt	GWAS, ENSG00000049656	5:1330725_C_T	0.0134487	28
5p15.33	eQTL_Schmiedel_2018.Th1-17_memory_ge.nominal.sorted..txt	GWAS, ENSG00000049656	5:1331104_A_G	0.0159901	28
5p15.33	eQTL_Schmiedel_2018.Th1-17_memory_ge.nominal.sorted..txt	GWAS, ENSG00000049656	5:1336063_A_T	0.0043757	28
5p15.33	eQTL_Schmiedel_2018.Th1-17_memory_ge.nominal.sorted..txt	GWAS, ENSG00000049656	5:1336106_C_T	0.00918576	28
5p15.33	eQTL_Schmiedel_2018.Th1-17_memory_ge.nominal.sorted..txt	GWAS, ENSG00000049656	5:1336128_A_G	0.018573	28
5p15.33	eQTL_Schmiedel_2018.Th1-17_memory_ge.nominal.sorted..txt	GWAS, ENSG00000049656	5:1336344_C_T	0.0180661	28
5p15.33	eQTL_Schmiedel_2018.Th1-17_memory_ge.nominal.sorted..txt	GWAS, ENSG00000049656	5:1336955_C_T	0.00950807	28
5p15.33	eQTL_Schmiedel_2018.Th1-17_memory_ge.nominal.sorted..txt	GWAS, ENSG00000049656	5:1336991_A_T	0.0196375	28
5p15.33	eQTL_Schmiedel_2018.Th1-17_memory_ge.nominal.sorted..txt	GWAS, ENSG00000049656	5:1337791_A_T	0.00909754	28
5p15.33	eQTL_Schmiedel_2018.Th1-17_memory_ge.nominal.sorted..txt	GWAS, ENSG00000049656	5:1340986_C_G	0.0334491	28
5p15.33	eQTL_Schmiedel_2018.Th1-17_memory_ge.nominal.sorted..txt	GWAS, ENSG00000049656	5:1342599_A_C	0.0176673	28
5p15.33	eQTL_Schmiedel_2018.Th1-17_memory_ge.nominal.sorted..txt	GWAS, ENSG00000049656	5:1344343_A_G	0.0560992	28
5p15.33	eQTL_Schmiedel_2018.Th1-17_memory_ge.nominal.sorted..txt	GWAS, ENSG00000049656	5:1347013_C_T	0.0174825	28
5p15.33	eQTL_GTEx.artery_coronary_exon.nominal.sorted..txt	GWAS, ENSG00000049656.14_5_1324858_1325750	5:1311578_C_T	0.00484466	27
5p15.33	eQTL_GTEx.artery_coronary_exon.nominal.sorted..txt	GWAS, ENSG00000049656.14_5_1324858_1325750	5:1312342_A_G	0.00446091	27
5p15.33	eQTL_GTEx.artery_coronary_exon.nominal.sorted..txt	GWAS, ENSG00000049656.14_5_1324858_1325750	5:1315545_A_G	0.0347137	27
5p15.33	eQTL_GTEx.artery_coronary_exon.nominal.sorted..txt	GWAS, ENSG00000049656.14_5_1324858_1325750	5:1320021_A_G	0.00485201	27
5p15.33	eQTL_GTEx.artery_coronary_exon.nominal.sorted..txt	GWAS, ENSG00000049656.14_5_1324858_1325750	5:1320132_A_G	0.0108958	27
5p15.33	eQTL_GTEx.artery_coronary_exon.nominal.sorted..txt	GWAS, ENSG00000049656.14_5_1324858_1325750	5:1321972_C_T	0.00618617	27
5p15.33	eQTL_GTEx.artery_coronary_exon.nominal.sorted..txt	GWAS, ENSG00000049656.14_5_1324858_1325750	5:1322353_A_G	0.00281342	27
5p15.33	eQTL_GTEx.artery_coronary_exon.nominal.sorted..txt	GWAS, ENSG00000049656.14_5_1324858_1325750	5:1323097_C_T	0.00189721	27
5p15.33	eQTL_GTEx.artery_coronary_exon.nominal.sorted..txt	GWAS, ENSG00000049656.14_5_1324858_1325750	5:1324006_A_G	0.00188213	27
5p15.33	eQTL_GTEx.artery_coronary_exon.nominal.sorted..txt	GWAS, ENSG00000049656.14_5_1324858_1325750	5:1325475_C_T	0.0119961	27
5p15.33	eQTL_GTEx.artery_coronary_exon.nominal.sorted..txt	GWAS, ENSG00000049656.14_5_1324858_1325750	5:1325652_A_G	0.0249323	27
5p15.33	eQTL_GTEx.artery_coronary_exon.nominal.sorted..txt	GWAS, ENSG00000049656.14_5_1324858_1325750	5:1325688_A_G	0.0171722	27
5p15.33	eQTL_GTEx.artery_coronary_exon.nominal.sorted..txt	GWAS, ENSG00000049656.14_5_1324858_1325750	5:1330138_C_T	0.0316963	27
5p15.33	eQTL_GTEx.artery_coronary_exon.nominal.sorted..txt	GWAS, ENSG00000049656.14_5_1324858_1325750	5:1330725_C_T	0.0339824	27
5p15.33	eQTL_GTEx.artery_coronary_exon.nominal.sorted..txt	GWAS, ENSG00000049656.14_5_1324858_1325750	5:1331104_A_G	0.0387477	27
5p15.33	eQTL_GTEx.artery_coronary_exon.nominal.sorted..txt	GWAS, ENSG00000049656.14_5_1324858_1325750	5:1336106_C_T	0.212705	27
5p15.33	eQTL_GTEx.artery_coronary_exon.nominal.sorted..txt	GWAS, ENSG00000049656.14_5_1324858_1325750	5:1336128_A_G	0.0306741	27
5p15.33	eQTL_GTEx.artery_coronary_exon.nominal.sorted..txt	GWAS, ENSG00000049656.14_5_1324858_1325750	5:1336344_C_T	0.0292997	27
5p15.33	eQTL_GTEx.artery_coronary_exon.nominal.sorted..txt	GWAS, ENSG00000049656.14_5_1324858_1325750	5:1336955_C_T	0.207496	27
5p15.33	eQTL_GTEx.artery_coronary_exon.nominal.sorted..txt	GWAS, ENSG00000049656.14_5_1324858_1325750	5:1336991_A_T	0.0305245	27
5p15.33	eQTL_GTEx.artery_coronary_exon.nominal.sorted..txt	GWAS, ENSG00000049656.14_5_1324858_1325750	5:1337791_A_T	0.190932	27
5p15.33	eQTL_GTEx.artery_coronary_exon.nominal.sorted..txt	GWAS, ENSG00000049656.14_5_1324858_1325750	5:1340986_C_G	0.0222255	27
5p15.33	eQTL_GTEx.artery_coronary_exon.nominal.sorted..txt	GWAS, ENSG00000049656.14_5_1324858_1325750	5:1342599_A_C	0.00240184	27
5p15.33	eQTL_GTEx.artery_coronary_exon.nominal.sorted..txt	GWAS, ENSG00000049656.14_5_1324858_1325750	5:1344343_A_G	0.0118861	27
5p15.33	eQTL_GTEx.artery_coronary_exon.nominal.sorted..txt	GWAS, ENSG00000049656.14_5_1324858_1325750	5:1345359_A_G	0.00178374	27
5p15.33	eQTL_GTEx.artery_coronary_exon.nominal.sorted..txt	GWAS, ENSG00000049656.14_5_1324858_1325750	5:1346188_C_G	0.00249311	27
5p15.33	eQTL_GTEx.artery_coronary_exon.nominal.sorted..txt	GWAS, ENSG00000049656.14_5_1324858_1325750	5:1347013_C_T	0.0169388	27
5p15.33	eQTL_Lepik_2017.blood_tx.nominal.sorted..txt	GWAS, ENST00000503042	5:1317705_A_G	0.0034962	23
5p15.33	eQTL_Lepik_2017.blood_tx.nominal.sorted..txt	GWAS, ENST00000503042	5:1320132_A_G	0.00370432	23
5p15.33	eQTL_Lepik_2017.blood_tx.nominal.sorted..txt	GWAS, ENST00000503042	5:1321972_C_T	0.00566363	23
5p15.33	eQTL_Lepik_2017.blood_tx.nominal.sorted..txt	GWAS, ENST00000503042	5:1322353_A_G	0.00316058	23
5p15.33	eQTL_Lepik_2017.blood_tx.nominal.sorted..txt	GWAS, ENST00000503042	5:1325475_C_T	0.00777776	23
5p15.33	eQTL_Lepik_2017.blood_tx.nominal.sorted..txt	GWAS, ENST00000503042	5:1325652_A_G	0.0496703	23
5p15.33	eQTL_Lepik_2017.blood_tx.nominal.sorted..txt	GWAS, ENST00000503042	5:1325688_A_G	0.0591901	23
5p15.33	eQTL_Lepik_2017.blood_tx.nominal.sorted..txt	GWAS, ENST00000503042	5:1330138_C_T	0.0631455	23
5p15.33	eQTL_Lepik_2017.blood_tx.nominal.sorted..txt	GWAS, ENST00000503042	5:1330725_C_T	0.0602962	23
5p15.33	eQTL_Lepik_2017.blood_tx.nominal.sorted..txt	GWAS, ENST00000503042	5:1331104_A_G	0.0771934	23
5p15.33	eQTL_Lepik_2017.blood_tx.nominal.sorted..txt	GWAS, ENST00000503042	5:1332962_A_G	0.00417079	23
5p15.33	eQTL_Lepik_2017.blood_tx.nominal.sorted..txt	GWAS, ENST00000503042	5:1336063_A_T	0.00332529	23
5p15.33	eQTL_Lepik_2017.blood_tx.nominal.sorted..txt	GWAS, ENST00000503042	5:1336106_C_T	0.0382201	23
5p15.33	eQTL_Lepik_2017.blood_tx.nominal.sorted..txt	GWAS, ENST00000503042	5:1336128_A_G	0.0297767	23
5p15.33	eQTL_Lepik_2017.blood_tx.nominal.sorted..txt	GWAS, ENST00000503042	5:1336344_C_T	0.0284425	23
5p15.33	eQTL_Lepik_2017.blood_tx.nominal.sorted..txt	GWAS, ENST00000503042	5:1336511_A_T	0.00281986	23
5p15.33	eQTL_Lepik_2017.blood_tx.nominal.sorted..txt	GWAS, ENST00000503042	5:1336955_C_T	0.0107663	23
5p15.33	eQTL_Lepik_2017.blood_tx.nominal.sorted..txt	GWAS, ENST00000503042	5:1336991_A_T	0.0240791	23
5p15.33	eQTL_Lepik_2017.blood_tx.nominal.sorted..txt	GWAS, ENST00000503042	5:1337791_A_T	0.243943	23
5p15.33	eQTL_Lepik_2017.blood_tx.nominal.sorted..txt	GWAS, ENST00000503042	5:1340986_C_G	0.0423462	23
5p15.33	eQTL_Lepik_2017.blood_tx.nominal.sorted..txt	GWAS, ENST00000503042	5:1342599_A_C	0.0124067	23
5p15.33	eQTL_Lepik_2017.blood_tx.nominal.sorted..txt	GWAS, ENST00000503042	5:1344343_A_G	0.214584	23
5p15.33	eQTL_Lepik_2017.blood_tx.nominal.sorted..txt	GWAS, ENST00000503042	5:1345359_A_G	0.00264149	23
5p15.33	eQTL_Quach_2016.monocyte_R848_txrev.nominal.sorted..txt	GWAS, ENSG00000049656.grp_1.contained.ENST00000503042, ENSG00000049656.grp_2.contained.ENST00000503042	5:1342599_A_C	0.00736107	3
5p15.33	eQTL_Quach_2016.monocyte_R848_txrev.nominal.sorted..txt	GWAS, ENSG00000049656.grp_1.contained.ENST00000503042, ENSG00000049656.grp_2.contained.ENST00000503042	5:1347013_C_T	0.897207	3
5p15.33	eQTL_Quach_2016.monocyte_R848_txrev.nominal.sorted..txt	GWAS, ENSG00000049656.grp_1.contained.ENST00000503042, ENSG00000049656.grp_2.contained.ENST00000503042	5:1348683_A_T	0.089021	3
5p15.33	eQTL_Alasoo_2018.macrophage_IFNg_tx.nominal.sorted..txt	GWAS, ENST00000511268	5:1311578_C_T	0.0198376	28
5p15.33	eQTL_Alasoo_2018.macrophage_IFNg_tx.nominal.sorted..txt	GWAS, ENST00000511268	5:1311905_C_T	0.00793602	28
5p15.33	eQTL_Alasoo_2018.macrophage_IFNg_tx.nominal.sorted..txt	GWAS, ENST00000511268	5:1312342_A_G	0.0177307	28
5p15.33	eQTL_Alasoo_2018.macrophage_IFNg_tx.nominal.sorted..txt	GWAS, ENST00000511268	5:1312820_C_T	0.026888	28
5p15.33	eQTL_Alasoo_2018.macrophage_IFNg_tx.nominal.sorted..txt	GWAS, ENST00000511268	5:1313586_A_G	0.00723367	28
5p15.33	eQTL_Alasoo_2018.macrophage_IFNg_tx.nominal.sorted..txt	GWAS, ENST00000511268	5:1313894_C_T	0.00546761	28
5p15.33	eQTL_Alasoo_2018.macrophage_IFNg_tx.nominal.sorted..txt	GWAS, ENST00000511268	5:1315228_A_G	0.00731477	28
5p15.33	eQTL_Alasoo_2018.macrophage_IFNg_tx.nominal.sorted..txt	GWAS, ENST00000511268	5:1317705_A_G	0.0131769	28
5p15.33	eQTL_Alasoo_2018.macrophage_IFNg_tx.nominal.sorted..txt	GWAS, ENST00000511268	5:1320132_A_G	0.0187723	28
5p15.33	eQTL_Alasoo_2018.macrophage_IFNg_tx.nominal.sorted..txt	GWAS, ENST00000511268	5:1321972_C_T	0.0291589	28
5p15.33	eQTL_Alasoo_2018.macrophage_IFNg_tx.nominal.sorted..txt	GWAS, ENST00000511268	5:1322353_A_G	0.0168621	28
5p15.33	eQTL_Alasoo_2018.macrophage_IFNg_tx.nominal.sorted..txt	GWAS, ENST00000511268	5:1324006_A_G	0.0174045	28
5p15.33	eQTL_Alasoo_2018.macrophage_IFNg_tx.nominal.sorted..txt	GWAS, ENST00000511268	5:1325475_C_T	0.0251066	28
5p15.33	eQTL_Alasoo_2018.macrophage_IFNg_tx.nominal.sorted..txt	GWAS, ENST00000511268	5:1325688_A_G	0.063501	28
5p15.33	eQTL_Alasoo_2018.macrophage_IFNg_tx.nominal.sorted..txt	GWAS, ENST00000511268	5:1330138_C_T	0.06201	28
5p15.33	eQTL_Alasoo_2018.macrophage_IFNg_tx.nominal.sorted..txt	GWAS, ENST00000511268	5:1330725_C_T	0.0655359	28
5p15.33	eQTL_Alasoo_2018.macrophage_IFNg_tx.nominal.sorted..txt	GWAS, ENST00000511268	5:1331104_A_G	0.0751489	28
5p15.33	eQTL_Alasoo_2018.macrophage_IFNg_tx.nominal.sorted..txt	GWAS, ENST00000511268	5:1336063_A_T	0.0152181	28
5p15.33	eQTL_Alasoo_2018.macrophage_IFNg_tx.nominal.sorted..txt	GWAS, ENST00000511268	5:1336106_C_T	0.0715807	28
5p15.33	eQTL_Alasoo_2018.macrophage_IFNg_tx.nominal.sorted..txt	GWAS, ENST00000511268	5:1336128_A_G	0.0580226	28
5p15.33	eQTL_Alasoo_2018.macrophage_IFNg_tx.nominal.sorted..txt	GWAS, ENST00000511268	5:1336344_C_T	0.0554568	28
5p15.33	eQTL_Alasoo_2018.macrophage_IFNg_tx.nominal.sorted..txt	GWAS, ENST00000511268	5:1336511_A_T	0.025	28
5p15.33	eQTL_Alasoo_2018.macrophage_IFNg_tx.nominal.sorted..txt	GWAS, ENST00000511268	5:1336955_C_T	0.0703518	28
5p15.33	eQTL_Alasoo_2018.macrophage_IFNg_tx.nominal.sorted..txt	GWAS, ENST00000511268	5:1336991_A_T	0.0584377	28
5p15.33	eQTL_Alasoo_2018.macrophage_IFNg_tx.nominal.sorted..txt	GWAS, ENST00000511268	5:1337791_A_T	0.0694264	28
5p15.33	eQTL_Alasoo_2018.macrophage_IFNg_tx.nominal.sorted..txt	GWAS, ENST00000511268	5:1340986_C_G	0.0584223	28
5p15.33	eQTL_Alasoo_2018.macrophage_IFNg_tx.nominal.sorted..txt	GWAS, ENST00000511268	5:1342599_A_C	0.0102246	28
5p15.33	eQTL_Alasoo_2018.macrophage_IFNg_tx.nominal.sorted..txt	GWAS, ENST00000511268	5:1344343_A_G	0.0191394	28
5p15.33	eQTL_Schmiedel_2018.Treg_memory_tx.nominal.sorted..txt	GWAS, ENST00000511268	5:1321972_C_T	0.234195	17
5p15.33	eQTL_Schmiedel_2018.Treg_memory_tx.nominal.sorted..txt	GWAS, ENST00000511268	5:1325475_C_T	0.00377428	17
5p15.33	eQTL_Schmiedel_2018.Treg_memory_tx.nominal.sorted..txt	GWAS, ENST00000511268	5:1325688_A_G	0.00939031	17
5p15.33	eQTL_Schmiedel_2018.Treg_memory_tx.nominal.sorted..txt	GWAS, ENST00000511268	5:1330138_C_T	0.0252891	17
5p15.33	eQTL_Schmiedel_2018.Treg_memory_tx.nominal.sorted..txt	GWAS, ENST00000511268	5:1330725_C_T	0.0301728	17
5p15.33	eQTL_Schmiedel_2018.Treg_memory_tx.nominal.sorted..txt	GWAS, ENST00000511268	5:1331104_A_G	0.036874	17
5p15.33	eQTL_Schmiedel_2018.Treg_memory_tx.nominal.sorted..txt	GWAS, ENST00000511268	5:1336106_C_T	0.00393019	17
5p15.33	eQTL_Schmiedel_2018.Treg_memory_tx.nominal.sorted..txt	GWAS, ENST00000511268	5:1336128_A_G	0.0638867	17
5p15.33	eQTL_Schmiedel_2018.Treg_memory_tx.nominal.sorted..txt	GWAS, ENST00000511268	5:1336344_C_T	0.0632379	17
5p15.33	eQTL_Schmiedel_2018.Treg_memory_tx.nominal.sorted..txt	GWAS, ENST00000511268	5:1336955_C_T	0.00423605	17
5p15.33	eQTL_Schmiedel_2018.Treg_memory_tx.nominal.sorted..txt	GWAS, ENST00000511268	5:1336991_A_T	0.0715496	17
5p15.33	eQTL_Schmiedel_2018.Treg_memory_tx.nominal.sorted..txt	GWAS, ENST00000511268	5:1337791_A_T	0.00360258	17
5p15.33	eQTL_Schmiedel_2018.Treg_memory_tx.nominal.sorted..txt	GWAS, ENST00000511268	5:1340986_C_G	0.0625888	17
5p15.33	eQTL_Schmiedel_2018.Treg_memory_tx.nominal.sorted..txt	GWAS, ENST00000511268	5:1342599_A_C	0.00422391	17
5p15.33	eQTL_Schmiedel_2018.Treg_memory_tx.nominal.sorted..txt	GWAS, ENST00000511268	5:1344343_A_G	0.338721	17
5p15.33	eQTL_Schmiedel_2018.Treg_memory_tx.nominal.sorted..txt	GWAS, ENST00000511268	5:1347013_C_T	0.0296789	17
5p15.33	eQTL_Schmiedel_2018.Treg_memory_tx.nominal.sorted..txt	GWAS, ENST00000511268	5:1349420_A_G	0.00478663	17
5p15.33	eQTL_Quach_2016.monocyte_R848_tx.nominal.sorted..txt	GWAS, ENST00000503042	5:1311578_C_T	0.00467805	28
5p15.33	eQTL_Quach_2016.monocyte_R848_tx.nominal.sorted..txt	GWAS, ENST00000503042	5:1311905_C_T	0.00321704	28
5p15.33	eQTL_Quach_2016.monocyte_R848_tx.nominal.sorted..txt	GWAS, ENST00000503042	5:1312342_A_G	0.00325595	28
5p15.33	eQTL_Quach_2016.monocyte_R848_tx.nominal.sorted..txt	GWAS, ENST00000503042	5:1312820_C_T	0.0171653	28
5p15.33	eQTL_Quach_2016.monocyte_R848_tx.nominal.sorted..txt	GWAS, ENST00000503042	5:1313586_A_G	0.00309622	28
5p15.33	eQTL_Quach_2016.monocyte_R848_tx.nominal.sorted..txt	GWAS, ENST00000503042	5:1313894_C_T	0.00317958	28
5p15.33	eQTL_Quach_2016.monocyte_R848_tx.nominal.sorted..txt	GWAS, ENST00000503042	5:1315228_A_G	0.00512513	28
5p15.33	eQTL_Quach_2016.monocyte_R848_tx.nominal.sorted..txt	GWAS, ENST00000503042	5:1317705_A_G	0.00538031	28
5p15.33	eQTL_Quach_2016.monocyte_R848_tx.nominal.sorted..txt	GWAS, ENST00000503042	5:1320132_A_G	0.00551979	28
5p15.33	eQTL_Quach_2016.monocyte_R848_tx.nominal.sorted..txt	GWAS, ENST00000503042	5:1321972_C_T	0.00820124	28
5p15.33	eQTL_Quach_2016.monocyte_R848_tx.nominal.sorted..txt	GWAS, ENST00000503042	5:1324006_A_G	0.0099927	28
5p15.33	eQTL_Quach_2016.monocyte_R848_tx.nominal.sorted..txt	GWAS, ENST00000503042	5:1325475_C_T	0.00582217	28
5p15.33	eQTL_Quach_2016.monocyte_R848_tx.nominal.sorted..txt	GWAS, ENST00000503042	5:1325688_A_G	0.0121248	28
5p15.33	eQTL_Quach_2016.monocyte_R848_tx.nominal.sorted..txt	GWAS, ENST00000503042	5:1330138_C_T	0.0182125	28
5p15.33	eQTL_Quach_2016.monocyte_R848_tx.nominal.sorted..txt	GWAS, ENST00000503042	5:1330725_C_T	0.019526	28
5p15.33	eQTL_Quach_2016.monocyte_R848_tx.nominal.sorted..txt	GWAS, ENST00000503042	5:1331104_A_G	0.0283099	28
5p15.33	eQTL_Quach_2016.monocyte_R848_tx.nominal.sorted..txt	GWAS, ENST00000503042	5:1336063_A_T	0.00990746	28
5p15.33	eQTL_Quach_2016.monocyte_R848_tx.nominal.sorted..txt	GWAS, ENST00000503042	5:1336106_C_T	0.0051864	28
5p15.33	eQTL_Quach_2016.monocyte_R848_tx.nominal.sorted..txt	GWAS, ENST00000503042	5:1336128_A_G	0.0176116	28
5p15.33	eQTL_Quach_2016.monocyte_R848_tx.nominal.sorted..txt	GWAS, ENST00000503042	5:1336344_C_T	0.017068	28
5p15.33	eQTL_Quach_2016.monocyte_R848_tx.nominal.sorted..txt	GWAS, ENST00000503042	5:1336955_C_T	0.00505852	28
5p15.33	eQTL_Quach_2016.monocyte_R848_tx.nominal.sorted..txt	GWAS, ENST00000503042	5:1336991_A_T	0.0175357	28
5p15.33	eQTL_Quach_2016.monocyte_R848_tx.nominal.sorted..txt	GWAS, ENST00000503042	5:1340986_C_G	0.00835795	28
5p15.33	eQTL_Quach_2016.monocyte_R848_tx.nominal.sorted..txt	GWAS, ENST00000503042	5:1342599_A_C	0.0643447	28
5p15.33	eQTL_Quach_2016.monocyte_R848_tx.nominal.sorted..txt	GWAS, ENST00000503042	5:1344343_A_G	0.340186	28
5p15.33	eQTL_Quach_2016.monocyte_R848_tx.nominal.sorted..txt	GWAS, ENST00000503042	5:1347013_C_T	0.310507	28
5p15.33	eQTL_Quach_2016.monocyte_R848_tx.nominal.sorted..txt	GWAS, ENST00000503042	5:1348683_A_T	0.0383562	28
5p15.33	eQTL_Quach_2016.monocyte_R848_tx.nominal.sorted..txt	GWAS, ENST00000503042	5:1349420_A_G	0.00502859	28
5p15.33	eQTL_Nedelec_2016.macrophage_Listeria_txrev.nominal.sorted..txt	GWAS, ENSG00000049656.grp_1.contained.ENST00000503042, ENSG00000049656.grp_2.contained.ENST00000503042	5:1320132_A_G	0.0177912	11
5p15.33	eQTL_Nedelec_2016.macrophage_Listeria_txrev.nominal.sorted..txt	GWAS, ENSG00000049656.grp_1.contained.ENST00000503042, ENSG00000049656.grp_2.contained.ENST00000503042	5:1321972_C_T	0.218496	11
5p15.33	eQTL_Nedelec_2016.macrophage_Listeria_txrev.nominal.sorted..txt	GWAS, ENSG00000049656.grp_1.contained.ENST00000503042, ENSG00000049656.grp_2.contained.ENST00000503042	5:1325475_C_T	0.0301459	11
5p15.33	eQTL_Nedelec_2016.macrophage_Listeria_txrev.nominal.sorted..txt	GWAS, ENSG00000049656.grp_1.contained.ENST00000503042, ENSG00000049656.grp_2.contained.ENST00000503042	5:1325688_A_G	0.0406049	11
5p15.33	eQTL_Nedelec_2016.macrophage_Listeria_txrev.nominal.sorted..txt	GWAS, ENSG00000049656.grp_1.contained.ENST00000503042, ENSG00000049656.grp_2.contained.ENST00000503042	5:1330138_C_T	0.1305	11
5p15.33	eQTL_Nedelec_2016.macrophage_Listeria_txrev.nominal.sorted..txt	GWAS, ENSG00000049656.grp_1.contained.ENST00000503042, ENSG00000049656.grp_2.contained.ENST00000503042	5:1330725_C_T	0.139912	11
5p15.33	eQTL_Nedelec_2016.macrophage_Listeria_txrev.nominal.sorted..txt	GWAS, ENSG00000049656.grp_1.contained.ENST00000503042, ENSG00000049656.grp_2.contained.ENST00000503042	5:1331104_A_G	0.0613084	11
5p15.33	eQTL_Nedelec_2016.macrophage_Listeria_txrev.nominal.sorted..txt	GWAS, ENSG00000049656.grp_1.contained.ENST00000503042, ENSG00000049656.grp_2.contained.ENST00000503042	5:1332962_A_G	0.00257831	11
5p15.33	eQTL_Nedelec_2016.macrophage_Listeria_txrev.nominal.sorted..txt	GWAS, ENSG00000049656.grp_1.contained.ENST00000503042, ENSG00000049656.grp_2.contained.ENST00000503042	5:1336128_A_G	0.120062	11
5p15.33	eQTL_Nedelec_2016.macrophage_Listeria_txrev.nominal.sorted..txt	GWAS, ENSG00000049656.grp_1.contained.ENST00000503042, ENSG00000049656.grp_2.contained.ENST00000503042	5:1336344_C_T	0.113751	11
5p15.33	eQTL_Nedelec_2016.macrophage_Listeria_txrev.nominal.sorted..txt	GWAS, ENSG00000049656.grp_1.contained.ENST00000503042, ENSG00000049656.grp_2.contained.ENST00000503042	5:1336991_A_T	0.116819	11
5p15.33	eQTL_Kasela_2017.T-cell_CD4_microarray.nominal.sorted..txt	GWAS, ILMN_1752802	5:1311578_C_T	0.0250235	29
5p15.33	eQTL_Kasela_2017.T-cell_CD4_microarray.nominal.sorted..txt	GWAS, ILMN_1752802	5:1311905_C_T	0.00605924	29
5p15.33	eQTL_Kasela_2017.T-cell_CD4_microarray.nominal.sorted..txt	GWAS, ILMN_1752802	5:1312342_A_G	0.0234687	29
5p15.33	eQTL_Kasela_2017.T-cell_CD4_microarray.nominal.sorted..txt	GWAS, ILMN_1752802	5:1312820_C_T	0.0347778	29
5p15.33	eQTL_Kasela_2017.T-cell_CD4_microarray.nominal.sorted..txt	GWAS, ILMN_1752802	5:1313586_A_G	0.00567958	29
5p15.33	eQTL_Kasela_2017.T-cell_CD4_microarray.nominal.sorted..txt	GWAS, ILMN_1752802	5:1313894_C_T	0.00435818	29
5p15.33	eQTL_Kasela_2017.T-cell_CD4_microarray.nominal.sorted..txt	GWAS, ILMN_1752802	5:1315228_A_G	0.00561564	29
5p15.33	eQTL_Kasela_2017.T-cell_CD4_microarray.nominal.sorted..txt	GWAS, ILMN_1752802	5:1315545_A_G	0.00809996	29
5p15.33	eQTL_Kasela_2017.T-cell_CD4_microarray.nominal.sorted..txt	GWAS, ILMN_1752802	5:1317705_A_G	0.00409184	29
5p15.33	eQTL_Kasela_2017.T-cell_CD4_microarray.nominal.sorted..txt	GWAS, ILMN_1752802	5:1320132_A_G	0.0144639	29
5p15.33	eQTL_Kasela_2017.T-cell_CD4_microarray.nominal.sorted..txt	GWAS, ILMN_1752802	5:1322353_A_G	0.00783041	29
5p15.33	eQTL_Kasela_2017.T-cell_CD4_microarray.nominal.sorted..txt	GWAS, ILMN_1752802	5:1324006_A_G	0.0084091	29
5p15.33	eQTL_Kasela_2017.T-cell_CD4_microarray.nominal.sorted..txt	GWAS, ILMN_1752802	5:1325475_C_T	0.024629	29
5p15.33	eQTL_Kasela_2017.T-cell_CD4_microarray.nominal.sorted..txt	GWAS, ILMN_1752802	5:1325688_A_G	0.0583523	29
5p15.33	eQTL_Kasela_2017.T-cell_CD4_microarray.nominal.sorted..txt	GWAS, ILMN_1752802	5:1330138_C_T	0.0611705	29
5p15.33	eQTL_Kasela_2017.T-cell_CD4_microarray.nominal.sorted..txt	GWAS, ILMN_1752802	5:1330725_C_T	0.0658583	29
5p15.33	eQTL_Kasela_2017.T-cell_CD4_microarray.nominal.sorted..txt	GWAS, ILMN_1752802	5:1331104_A_G	0.0755126	29
5p15.33	eQTL_Kasela_2017.T-cell_CD4_microarray.nominal.sorted..txt	GWAS, ILMN_1752802	5:1336063_A_T	0.00476819	29
5p15.33	eQTL_Kasela_2017.T-cell_CD4_microarray.nominal.sorted..txt	GWAS, ILMN_1752802	5:1336106_C_T	0.0397887	29
5p15.33	eQTL_Kasela_2017.T-cell_CD4_microarray.nominal.sorted..txt	GWAS, ILMN_1752802	5:1336128_A_G	0.0334625	29
5p15.33	eQTL_Kasela_2017.T-cell_CD4_microarray.nominal.sorted..txt	GWAS, ILMN_1752802	5:1336344_C_T	0.0319955	29
5p15.33	eQTL_Kasela_2017.T-cell_CD4_microarray.nominal.sorted..txt	GWAS, ILMN_1752802	5:1336511_A_T	0.00411522	29
5p15.33	eQTL_Kasela_2017.T-cell_CD4_microarray.nominal.sorted..txt	GWAS, ILMN_1752802	5:1336955_C_T	0.0388609	29
5p15.33	eQTL_Kasela_2017.T-cell_CD4_microarray.nominal.sorted..txt	GWAS, ILMN_1752802	5:1336991_A_T	0.0332951	29
5p15.33	eQTL_Kasela_2017.T-cell_CD4_microarray.nominal.sorted..txt	GWAS, ILMN_1752802	5:1337791_A_T	0.0693763	29
5p15.33	eQTL_Kasela_2017.T-cell_CD4_microarray.nominal.sorted..txt	GWAS, ILMN_1752802	5:1340986_C_G	0.0437058	29
5p15.33	eQTL_Kasela_2017.T-cell_CD4_microarray.nominal.sorted..txt	GWAS, ILMN_1752802	5:1342599_A_C	0.0207087	29
5p15.33	eQTL_Kasela_2017.T-cell_CD4_microarray.nominal.sorted..txt	GWAS, ILMN_1752802	5:1344343_A_G	0.213962	29
5p15.33	eQTL_Kasela_2017.T-cell_CD4_microarray.nominal.sorted..txt	GWAS, ILMN_1752802	5:1347013_C_T	0.0225965	29
5p15.33	eQTL_ROSMAP.brain_naive_exon.nominal.sorted..txt	GWAS, ENSG00000049656.14_5_1324814_1324857, ENSG00000049656.14_5_1324858_1325750	5:1320132_A_G	0.00573674	14
5p15.33	eQTL_ROSMAP.brain_naive_exon.nominal.sorted..txt	GWAS, ENSG00000049656.14_5_1324814_1324857, ENSG00000049656.14_5_1324858_1325750	5:1321972_C_T	0.0130109	14
5p15.33	eQTL_ROSMAP.brain_naive_exon.nominal.sorted..txt	GWAS, ENSG00000049656.14_5_1324814_1324857, ENSG00000049656.14_5_1324858_1325750	5:1325475_C_T	0.056637	14
5p15.33	eQTL_ROSMAP.brain_naive_exon.nominal.sorted..txt	GWAS, ENSG00000049656.14_5_1324814_1324857, ENSG00000049656.14_5_1324858_1325750	5:1325688_A_G	0.180266	14
5p15.33	eQTL_ROSMAP.brain_naive_exon.nominal.sorted..txt	GWAS, ENSG00000049656.14_5_1324814_1324857, ENSG00000049656.14_5_1324858_1325750	5:1330138_C_T	0.122496	14
5p15.33	eQTL_ROSMAP.brain_naive_exon.nominal.sorted..txt	GWAS, ENSG00000049656.14_5_1324814_1324857, ENSG00000049656.14_5_1324858_1325750	5:1330725_C_T	0.126278	14
5p15.33	eQTL_ROSMAP.brain_naive_exon.nominal.sorted..txt	GWAS, ENSG00000049656.14_5_1324814_1324857, ENSG00000049656.14_5_1324858_1325750	5:1331104_A_G	0.128433	14
5p15.33	eQTL_ROSMAP.brain_naive_exon.nominal.sorted..txt	GWAS, ENSG00000049656.14_5_1324814_1324857, ENSG00000049656.14_5_1324858_1325750	5:1336106_C_T	0.0713303	14
5p15.33	eQTL_ROSMAP.brain_naive_exon.nominal.sorted..txt	GWAS, ENSG00000049656.14_5_1324814_1324857, ENSG00000049656.14_5_1324858_1325750	5:1336128_A_G	0.0610491	14
5p15.33	eQTL_ROSMAP.brain_naive_exon.nominal.sorted..txt	GWAS, ENSG00000049656.14_5_1324814_1324857, ENSG00000049656.14_5_1324858_1325750	5:1336344_C_T	0.0565967	14
5p15.33	eQTL_ROSMAP.brain_naive_exon.nominal.sorted..txt	GWAS, ENSG00000049656.14_5_1324814_1324857, ENSG00000049656.14_5_1324858_1325750	5:1336955_C_T	0.058742	14
5p15.33	eQTL_ROSMAP.brain_naive_exon.nominal.sorted..txt	GWAS, ENSG00000049656.14_5_1324814_1324857, ENSG00000049656.14_5_1324858_1325750	5:1336991_A_T	0.0512446	14
5p15.33	eQTL_ROSMAP.brain_naive_exon.nominal.sorted..txt	GWAS, ENSG00000049656.14_5_1324814_1324857, ENSG00000049656.14_5_1324858_1325750	5:1337791_A_T	0.0471845	14
5p15.33	eQTL_ROSMAP.brain_naive_exon.nominal.sorted..txt	GWAS, ENSG00000049656.14_5_1324814_1324857, ENSG00000049656.14_5_1324858_1325750	5:1340986_C_G	0.0133025	14
5p15.33	eQTL_Nedelec_2016.macrophage_Listeria_tx.nominal.sorted..txt	GWAS, ENST00000503042	5:1311578_C_T	0.00513973	22
5p15.33	eQTL_Nedelec_2016.macrophage_Listeria_tx.nominal.sorted..txt	GWAS, ENST00000503042	5:1312342_A_G	0.00877489	22
5p15.33	eQTL_Nedelec_2016.macrophage_Listeria_tx.nominal.sorted..txt	GWAS, ENST00000503042	5:1315545_A_G	0.00423654	22
5p15.33	eQTL_Nedelec_2016.macrophage_Listeria_tx.nominal.sorted..txt	GWAS, ENST00000503042	5:1320132_A_G	0.0411854	22
5p15.33	eQTL_Nedelec_2016.macrophage_Listeria_tx.nominal.sorted..txt	GWAS, ENST00000503042	5:1321972_C_T	0.0580695	22
5p15.33	eQTL_Nedelec_2016.macrophage_Listeria_tx.nominal.sorted..txt	GWAS, ENST00000503042	5:1324006_A_G	0.00250191	22
5p15.33	eQTL_Nedelec_2016.macrophage_Listeria_tx.nominal.sorted..txt	GWAS, ENST00000503042	5:1325475_C_T	0.0410313	22
5p15.33	eQTL_Nedelec_2016.macrophage_Listeria_tx.nominal.sorted..txt	GWAS, ENST00000503042	5:1325688_A_G	0.0693589	22
5p15.33	eQTL_Nedelec_2016.macrophage_Listeria_tx.nominal.sorted..txt	GWAS, ENST00000503042	5:1330138_C_T	0.120935	22
5p15.33	eQTL_Nedelec_2016.macrophage_Listeria_tx.nominal.sorted..txt	GWAS, ENST00000503042	5:1330725_C_T	0.129657	22
5p15.33	eQTL_Nedelec_2016.macrophage_Listeria_tx.nominal.sorted..txt	GWAS, ENST00000503042	5:1331104_A_G	0.0520891	22
5p15.33	eQTL_Nedelec_2016.macrophage_Listeria_tx.nominal.sorted..txt	GWAS, ENST00000503042	5:1336063_A_T	0.00468963	22
5p15.33	eQTL_Nedelec_2016.macrophage_Listeria_tx.nominal.sorted..txt	GWAS, ENST00000503042	5:1336106_C_T	0.0399679	22
5p15.33	eQTL_Nedelec_2016.macrophage_Listeria_tx.nominal.sorted..txt	GWAS, ENST00000503042	5:1336128_A_G	0.113503	22
5p15.33	eQTL_Nedelec_2016.macrophage_Listeria_tx.nominal.sorted..txt	GWAS, ENST00000503042	5:1336344_C_T	0.107878	22
5p15.33	eQTL_Nedelec_2016.macrophage_Listeria_tx.nominal.sorted..txt	GWAS, ENST00000503042	5:1336511_A_T	0.00299032	22
5p15.33	eQTL_Nedelec_2016.macrophage_Listeria_tx.nominal.sorted..txt	GWAS, ENST00000503042	5:1336955_C_T	0.0385731	22
5p15.33	eQTL_Nedelec_2016.macrophage_Listeria_tx.nominal.sorted..txt	GWAS, ENST00000503042	5:1336991_A_T	0.11151	22
5p15.33	eQTL_Nedelec_2016.macrophage_Listeria_tx.nominal.sorted..txt	GWAS, ENST00000503042	5:1337791_A_T	0.0277357	22
5p15.33	eQTL_Nedelec_2016.macrophage_Listeria_tx.nominal.sorted..txt	GWAS, ENST00000503042	5:1340986_C_G	0.00627888	22
5p15.33	eQTL_Nedelec_2016.macrophage_Listeria_tx.nominal.sorted..txt	GWAS, ENST00000503042	5:1344343_A_G	0.00213524	22
5p15.33	eQTL_Nedelec_2016.macrophage_Listeria_tx.nominal.sorted..txt	GWAS, ENST00000503042	5:1347013_C_T	0.00178865	22
5p15.33	eQTL_BLUEPRINT_PE.T-cell_txrev.nominal.sorted..txt	GWAS, ENSG00000049656.grp_1.contained.ENST00000320895, ENSG00000049656.grp_1.contained.ENST00000511268, ENSG00000049656.grp_2.contained.ENST00000320895, ENSG00000049656.grp_2.contained.ENST00000511268	5:1325475_C_T	0.995455	1
5p15.33	eQTL_GENCORD.LCL_tx.nominal.sorted..txt	GWAS, ENST00000511268	5:1317705_A_G	0.00531422	22
5p15.33	eQTL_GENCORD.LCL_tx.nominal.sorted..txt	GWAS, ENST00000511268	5:1320132_A_G	0.0232374	22
5p15.33	eQTL_GENCORD.LCL_tx.nominal.sorted..txt	GWAS, ENST00000511268	5:1321972_C_T	0.0332772	22
5p15.33	eQTL_GENCORD.LCL_tx.nominal.sorted..txt	GWAS, ENST00000511268	5:1322353_A_G	0.0301443	22
5p15.33	eQTL_GENCORD.LCL_tx.nominal.sorted..txt	GWAS, ENST00000511268	5:1323097_C_T	0.00300064	22
5p15.33	eQTL_GENCORD.LCL_tx.nominal.sorted..txt	GWAS, ENST00000511268	5:1324006_A_G	0.0179555	22
5p15.33	eQTL_GENCORD.LCL_tx.nominal.sorted..txt	GWAS, ENST00000511268	5:1325475_C_T	0.0288368	22
5p15.33	eQTL_GENCORD.LCL_tx.nominal.sorted..txt	GWAS, ENST00000511268	5:1325688_A_G	0.0696456	22
5p15.33	eQTL_GENCORD.LCL_tx.nominal.sorted..txt	GWAS, ENST00000511268	5:1330138_C_T	0.0708177	22
5p15.33	eQTL_GENCORD.LCL_tx.nominal.sorted..txt	GWAS, ENST00000511268	5:1330725_C_T	0.0749445	22
5p15.33	eQTL_GENCORD.LCL_tx.nominal.sorted..txt	GWAS, ENST00000511268	5:1331104_A_G	0.0845428	22
5p15.33	eQTL_GENCORD.LCL_tx.nominal.sorted..txt	GWAS, ENST00000511268	5:1336063_A_T	0.0136128	22
5p15.33	eQTL_GENCORD.LCL_tx.nominal.sorted..txt	GWAS, ENST00000511268	5:1336106_C_T	0.0687047	22
5p15.33	eQTL_GENCORD.LCL_tx.nominal.sorted..txt	GWAS, ENST00000511268	5:1336128_A_G	0.0532989	22
5p15.33	eQTL_GENCORD.LCL_tx.nominal.sorted..txt	GWAS, ENST00000511268	5:1336344_C_T	0.0501756	22
5p15.33	eQTL_GENCORD.LCL_tx.nominal.sorted..txt	GWAS, ENST00000511268	5:1336511_A_T	0.018105	22
5p15.33	eQTL_GENCORD.LCL_tx.nominal.sorted..txt	GWAS, ENST00000511268	5:1336955_C_T	0.0635312	22
5p15.33	eQTL_GENCORD.LCL_tx.nominal.sorted..txt	GWAS, ENST00000511268	5:1336991_A_T	0.0504492	22
5p15.33	eQTL_GENCORD.LCL_tx.nominal.sorted..txt	GWAS, ENST00000511268	5:1337791_A_T	0.0595418	22
5p15.33	eQTL_GENCORD.LCL_tx.nominal.sorted..txt	GWAS, ENST00000511268	5:1340986_C_G	0.037123	22
5p15.33	eQTL_GENCORD.LCL_tx.nominal.sorted..txt	GWAS, ENST00000511268	5:1342599_A_C	0.0315235	22
5p15.33	eQTL_GENCORD.LCL_tx.nominal.sorted..txt	GWAS, ENST00000511268	5:1344343_A_G	0.104755	22
5p15.33	eQTL_GENCORD.T-cell_exon.nominal.sorted..txt	GWAS, ENSG00000049656.14_5_1320208_1320614	5:1311578_C_T	0.0429099	30
5p15.33	eQTL_GENCORD.T-cell_exon.nominal.sorted..txt	GWAS, ENSG00000049656.14_5_1320208_1320614	5:1311905_C_T	0.00348655	30
5p15.33	eQTL_GENCORD.T-cell_exon.nominal.sorted..txt	GWAS, ENSG00000049656.14_5_1320208_1320614	5:1312342_A_G	0.0405203	30
5p15.33	eQTL_GENCORD.T-cell_exon.nominal.sorted..txt	GWAS, ENSG00000049656.14_5_1320208_1320614	5:1312820_C_T	0.057145	30
5p15.33	eQTL_GENCORD.T-cell_exon.nominal.sorted..txt	GWAS, ENSG00000049656.14_5_1320208_1320614	5:1313586_A_G	0.0032545	30
5p15.33	eQTL_GENCORD.T-cell_exon.nominal.sorted..txt	GWAS, ENSG00000049656.14_5_1320208_1320614	5:1313894_C_T	0.00247664	30
5p15.33	eQTL_GENCORD.T-cell_exon.nominal.sorted..txt	GWAS, ENSG00000049656.14_5_1320208_1320614	5:1315228_A_G	0.00342621	30
5p15.33	eQTL_GENCORD.T-cell_exon.nominal.sorted..txt	GWAS, ENSG00000049656.14_5_1320208_1320614	5:1315545_A_G	0.00771792	30
5p15.33	eQTL_GENCORD.T-cell_exon.nominal.sorted..txt	GWAS, ENSG00000049656.14_5_1320208_1320614	5:1320132_A_G	0.0248469	30
5p15.33	eQTL_GENCORD.T-cell_exon.nominal.sorted..txt	GWAS, ENSG00000049656.14_5_1320208_1320614	5:1321972_C_T	0.0375213	30
5p15.33	eQTL_GENCORD.T-cell_exon.nominal.sorted..txt	GWAS, ENSG00000049656.14_5_1320208_1320614	5:1322353_A_G	0.00381194	30
5p15.33	eQTL_GENCORD.T-cell_exon.nominal.sorted..txt	GWAS, ENSG00000049656.14_5_1320208_1320614	5:1323097_C_T	0.00340721	30
5p15.33	eQTL_GENCORD.T-cell_exon.nominal.sorted..txt	GWAS, ENSG00000049656.14_5_1320208_1320614	5:1324006_A_G	0.00259099	30
5p15.33	eQTL_GENCORD.T-cell_exon.nominal.sorted..txt	GWAS, ENSG00000049656.14_5_1320208_1320614	5:1325475_C_T	0.0155956	30
5p15.33	eQTL_GENCORD.T-cell_exon.nominal.sorted..txt	GWAS, ENSG00000049656.14_5_1320208_1320614	5:1325688_A_G	0.0391347	30
5p15.33	eQTL_GENCORD.T-cell_exon.nominal.sorted..txt	GWAS, ENSG00000049656.14_5_1320208_1320614	5:1330138_C_T	0.0497075	30
5p15.33	eQTL_GENCORD.T-cell_exon.nominal.sorted..txt	GWAS, ENSG00000049656.14_5_1320208_1320614	5:1330725_C_T	0.0540481	30
5p15.33	eQTL_GENCORD.T-cell_exon.nominal.sorted..txt	GWAS, ENSG00000049656.14_5_1320208_1320614	5:1331104_A_G	0.0622541	30
5p15.33	eQTL_GENCORD.T-cell_exon.nominal.sorted..txt	GWAS, ENSG00000049656.14_5_1320208_1320614	5:1336106_C_T	0.0713517	30
5p15.33	eQTL_GENCORD.T-cell_exon.nominal.sorted..txt	GWAS, ENSG00000049656.14_5_1320208_1320614	5:1336128_A_G	0.0554834	30
5p15.33	eQTL_GENCORD.T-cell_exon.nominal.sorted..txt	GWAS, ENSG00000049656.14_5_1320208_1320614	5:1336344_C_T	0.0532665	30
5p15.33	eQTL_GENCORD.T-cell_exon.nominal.sorted..txt	GWAS, ENSG00000049656.14_5_1320208_1320614	5:1336511_A_T	0.00210123	30
5p15.33	eQTL_GENCORD.T-cell_exon.nominal.sorted..txt	GWAS, ENSG00000049656.14_5_1320208_1320614	5:1336955_C_T	0.0706494	30
5p15.33	eQTL_GENCORD.T-cell_exon.nominal.sorted..txt	GWAS, ENSG00000049656.14_5_1320208_1320614	5:1336991_A_T	0.0560428	30
5p15.33	eQTL_GENCORD.T-cell_exon.nominal.sorted..txt	GWAS, ENSG00000049656.14_5_1320208_1320614	5:1337791_A_T	0.064823	30
5p15.33	eQTL_GENCORD.T-cell_exon.nominal.sorted..txt	GWAS, ENSG00000049656.14_5_1320208_1320614	5:1340986_C_G	0.0407338	30
5p15.33	eQTL_GENCORD.T-cell_exon.nominal.sorted..txt	GWAS, ENSG00000049656.14_5_1320208_1320614	5:1342599_A_C	0.00367287	30
5p15.33	eQTL_GENCORD.T-cell_exon.nominal.sorted..txt	GWAS, ENSG00000049656.14_5_1320208_1320614	5:1344343_A_G	0.102629	30
5p15.33	eQTL_GENCORD.T-cell_exon.nominal.sorted..txt	GWAS, ENSG00000049656.14_5_1320208_1320614	5:1347013_C_T	0.0140199	30
5p15.33	eQTL_GENCORD.T-cell_exon.nominal.sorted..txt	GWAS, ENSG00000049656.14_5_1320208_1320614	5:1348683_A_T	0.00199639	30
5p15.33	eQTL_GTEx.brain_cerebellar_hemisphere_tx.nominal.sorted..txt	GWAS, ENST00000511268	5:1311578_C_T	0.114824	24
5p15.33	eQTL_GTEx.brain_cerebellar_hemisphere_tx.nominal.sorted..txt	GWAS, ENST00000511268	5:1311905_C_T	0.0661416	24
5p15.33	eQTL_GTEx.brain_cerebellar_hemisphere_tx.nominal.sorted..txt	GWAS, ENST00000511268	5:1312342_A_G	0.0145206	24
5p15.33	eQTL_GTEx.brain_cerebellar_hemisphere_tx.nominal.sorted..txt	GWAS, ENST00000511268	5:1312820_C_T	0.429403	24
5p15.33	eQTL_GTEx.brain_cerebellar_hemisphere_tx.nominal.sorted..txt	GWAS, ENST00000511268	5:1313586_A_G	0.0592005	24
5p15.33	eQTL_GTEx.brain_cerebellar_hemisphere_tx.nominal.sorted..txt	GWAS, ENST00000511268	5:1313894_C_T	0.0449057	24
5p15.33	eQTL_GTEx.brain_cerebellar_hemisphere_tx.nominal.sorted..txt	GWAS, ENST00000511268	5:1315228_A_G	0.0606295	24
5p15.33	eQTL_GTEx.brain_cerebellar_hemisphere_tx.nominal.sorted..txt	GWAS, ENST00000511268	5:1317705_A_G	0.00882627	24
5p15.33	eQTL_GTEx.brain_cerebellar_hemisphere_tx.nominal.sorted..txt	GWAS, ENST00000511268	5:1320132_A_G	0.00228481	24
5p15.33	eQTL_GTEx.brain_cerebellar_hemisphere_tx.nominal.sorted..txt	GWAS, ENST00000511268	5:1321972_C_T	0.00627793	24
5p15.33	eQTL_GTEx.brain_cerebellar_hemisphere_tx.nominal.sorted..txt	GWAS, ENST00000511268	5:1325475_C_T	0.0025459	24
5p15.33	eQTL_GTEx.brain_cerebellar_hemisphere_tx.nominal.sorted..txt	GWAS, ENST00000511268	5:1325652_A_G	0.00529133	24
5p15.33	eQTL_GTEx.brain_cerebellar_hemisphere_tx.nominal.sorted..txt	GWAS, ENST00000511268	5:1325688_A_G	0.00630547	24
5p15.33	eQTL_GTEx.brain_cerebellar_hemisphere_tx.nominal.sorted..txt	GWAS, ENST00000511268	5:1330138_C_T	0.00672683	24
5p15.33	eQTL_GTEx.brain_cerebellar_hemisphere_tx.nominal.sorted..txt	GWAS, ENST00000511268	5:1330725_C_T	0.007212	24
5p15.33	eQTL_GTEx.brain_cerebellar_hemisphere_tx.nominal.sorted..txt	GWAS, ENST00000511268	5:1331104_A_G	0.00822334	24
5p15.33	eQTL_GTEx.brain_cerebellar_hemisphere_tx.nominal.sorted..txt	GWAS, ENST00000511268	5:1336063_A_T	0.00419814	24
5p15.33	eQTL_GTEx.brain_cerebellar_hemisphere_tx.nominal.sorted..txt	GWAS, ENST00000511268	5:1336128_A_G	0.0065099	24
5p15.33	eQTL_GTEx.brain_cerebellar_hemisphere_tx.nominal.sorted..txt	GWAS, ENST00000511268	5:1336344_C_T	0.00621821	24
5p15.33	eQTL_GTEx.brain_cerebellar_hemisphere_tx.nominal.sorted..txt	GWAS, ENST00000511268	5:1336991_A_T	0.00647815	24
5p15.33	eQTL_GTEx.brain_cerebellar_hemisphere_tx.nominal.sorted..txt	GWAS, ENST00000511268	5:1340986_C_G	0.00707213	24
5p15.33	eQTL_GTEx.brain_cerebellar_hemisphere_tx.nominal.sorted..txt	GWAS, ENST00000511268	5:1342599_A_C	0.0101942	24
5p15.33	eQTL_GTEx.brain_cerebellar_hemisphere_tx.nominal.sorted..txt	GWAS, ENST00000511268	5:1344343_A_G	0.00332764	24
5p15.33	eQTL_GTEx.brain_cerebellar_hemisphere_tx.nominal.sorted..txt	GWAS, ENST00000511268	5:1347013_C_T	0.103661	24
5p15.33	eQTL_BrainSeq.brain_tx.nominal.sorted..txt	GWAS, ENST00000503042	5:1312342_A_G	0.00286384	18
5p15.33	eQTL_BrainSeq.brain_tx.nominal.sorted..txt	GWAS, ENST00000503042	5:1320132_A_G	0.00333406	18
5p15.33	eQTL_BrainSeq.brain_tx.nominal.sorted..txt	GWAS, ENST00000503042	5:1321972_C_T	0.0211473	18
5p15.33	eQTL_BrainSeq.brain_tx.nominal.sorted..txt	GWAS, ENST00000503042	5:1322353_A_G	0.00277299	18
5p15.33	eQTL_BrainSeq.brain_tx.nominal.sorted..txt	GWAS, ENST00000503042	5:1325475_C_T	0.0134163	18
5p15.33	eQTL_BrainSeq.brain_tx.nominal.sorted..txt	GWAS, ENST00000503042	5:1325688_A_G	0.0101418	18
5p15.33	eQTL_BrainSeq.brain_tx.nominal.sorted..txt	GWAS, ENST00000503042	5:1330138_C_T	0.0744841	18
5p15.33	eQTL_BrainSeq.brain_tx.nominal.sorted..txt	GWAS, ENST00000503042	5:1330725_C_T	0.0964082	18
5p15.33	eQTL_BrainSeq.brain_tx.nominal.sorted..txt	GWAS, ENST00000503042	5:1331104_A_G	0.0307724	18
5p15.33	eQTL_BrainSeq.brain_tx.nominal.sorted..txt	GWAS, ENST00000503042	5:1336106_C_T	0.168299	18
5p15.33	eQTL_BrainSeq.brain_tx.nominal.sorted..txt	GWAS, ENST00000503042	5:1336128_A_G	0.0843079	18
5p15.33	eQTL_BrainSeq.brain_tx.nominal.sorted..txt	GWAS, ENST00000503042	5:1336344_C_T	0.0795119	18
5p15.33	eQTL_BrainSeq.brain_tx.nominal.sorted..txt	GWAS, ENST00000503042	5:1336511_A_T	0.00259371	18
5p15.33	eQTL_BrainSeq.brain_tx.nominal.sorted..txt	GWAS, ENST00000503042	5:1336955_C_T	0.157807	18
5p15.33	eQTL_BrainSeq.brain_tx.nominal.sorted..txt	GWAS, ENST00000503042	5:1336991_A_T	0.0822631	18
5p15.33	eQTL_BrainSeq.brain_tx.nominal.sorted..txt	GWAS, ENST00000503042	5:1337791_A_T	0.0610976	18
5p15.33	eQTL_BrainSeq.brain_tx.nominal.sorted..txt	GWAS, ENST00000503042	5:1340986_C_G	0.0316257	18
5p15.33	eQTL_BrainSeq.brain_tx.nominal.sorted..txt	GWAS, ENST00000503042	5:1344343_A_G	0.0695834	18
5p15.33	eQTL_GTEx.artery_tibial_txrev.nominal.sorted..txt	GWAS, ENSG00000049656.grp_1.contained.ENST00000503042, ENSG00000049656.grp_2.contained.ENST00000503042	5:1325688_A_G	0.0286923	9
5p15.33	eQTL_GTEx.artery_tibial_txrev.nominal.sorted..txt	GWAS, ENSG00000049656.grp_1.contained.ENST00000503042, ENSG00000049656.grp_2.contained.ENST00000503042	5:1330138_C_T	0.00245932	9
5p15.33	eQTL_GTEx.artery_tibial_txrev.nominal.sorted..txt	GWAS, ENSG00000049656.grp_1.contained.ENST00000503042, ENSG00000049656.grp_2.contained.ENST00000503042	5:1330725_C_T	0.0031002	9
5p15.33	eQTL_GTEx.artery_tibial_txrev.nominal.sorted..txt	GWAS, ENSG00000049656.grp_1.contained.ENST00000503042, ENSG00000049656.grp_2.contained.ENST00000503042	5:1331104_A_G	0.00353494	9
5p15.33	eQTL_GTEx.artery_tibial_txrev.nominal.sorted..txt	GWAS, ENSG00000049656.grp_1.contained.ENST00000503042, ENSG00000049656.grp_2.contained.ENST00000503042	5:1336128_A_G	0.00238001	9
5p15.33	eQTL_GTEx.artery_tibial_txrev.nominal.sorted..txt	GWAS, ENSG00000049656.grp_1.contained.ENST00000503042, ENSG00000049656.grp_2.contained.ENST00000503042	5:1336344_C_T	0.00227337	9
5p15.33	eQTL_GTEx.artery_tibial_txrev.nominal.sorted..txt	GWAS, ENSG00000049656.grp_1.contained.ENST00000503042, ENSG00000049656.grp_2.contained.ENST00000503042	5:1336991_A_T	0.00236841	9
5p15.33	eQTL_GTEx.artery_tibial_txrev.nominal.sorted..txt	GWAS, ENSG00000049656.grp_1.contained.ENST00000503042, ENSG00000049656.grp_2.contained.ENST00000503042	5:1337791_A_T	0.00394758	9
5p15.33	eQTL_GTEx.artery_tibial_txrev.nominal.sorted..txt	GWAS, ENSG00000049656.grp_1.contained.ENST00000503042, ENSG00000049656.grp_2.contained.ENST00000503042	5:1344343_A_G	0.942508	9
5p15.33	eQTL_GTEx.prostate_tx.nominal.sorted..txt	GWAS, ENST00000503042	5:1311578_C_T	0.00541897	30
5p15.33	eQTL_GTEx.prostate_tx.nominal.sorted..txt	GWAS, ENST00000503042	5:1312342_A_G	0.00498972	30
5p15.33	eQTL_GTEx.prostate_tx.nominal.sorted..txt	GWAS, ENST00000503042	5:1312820_C_T	0.00640727	30
5p15.33	eQTL_GTEx.prostate_tx.nominal.sorted..txt	GWAS, ENST00000503042	5:1313586_A_G	0.00373585	30
5p15.33	eQTL_GTEx.prostate_tx.nominal.sorted..txt	GWAS, ENST00000503042	5:1313894_C_T	0.00468643	30
5p15.33	eQTL_GTEx.prostate_tx.nominal.sorted..txt	GWAS, ENST00000503042	5:1315228_A_G	0.029348	30
5p15.33	eQTL_GTEx.prostate_tx.nominal.sorted..txt	GWAS, ENST00000503042	5:1315545_A_G	0.0170325	30
5p15.33	eQTL_GTEx.prostate_tx.nominal.sorted..txt	GWAS, ENST00000503042	5:1317705_A_G	0.00512068	30
5p15.33	eQTL_GTEx.prostate_tx.nominal.sorted..txt	GWAS, ENST00000503042	5:1320132_A_G	0.0119451	30
5p15.33	eQTL_GTEx.prostate_tx.nominal.sorted..txt	GWAS, ENST00000503042	5:1321972_C_T	0.0206733	30
5p15.33	eQTL_GTEx.prostate_tx.nominal.sorted..txt	GWAS, ENST00000503042	5:1324006_A_G	0.00586889	30
5p15.33	eQTL_GTEx.prostate_tx.nominal.sorted..txt	GWAS, ENST00000503042	5:1325475_C_T	0.0224383	30
5p15.33	eQTL_GTEx.prostate_tx.nominal.sorted..txt	GWAS, ENST00000503042	5:1325652_A_G	0.0466351	30
5p15.33	eQTL_GTEx.prostate_tx.nominal.sorted..txt	GWAS, ENST00000503042	5:1325688_A_G	0.135672	30
5p15.33	eQTL_GTEx.prostate_tx.nominal.sorted..txt	GWAS, ENST00000503042	5:1330138_C_T	0.0592869	30
5p15.33	eQTL_GTEx.prostate_tx.nominal.sorted..txt	GWAS, ENST00000503042	5:1330725_C_T	0.063563	30
5p15.33	eQTL_GTEx.prostate_tx.nominal.sorted..txt	GWAS, ENST00000503042	5:1331104_A_G	0.0724764	30
5p15.33	eQTL_GTEx.prostate_tx.nominal.sorted..txt	GWAS, ENST00000503042	5:1336063_A_T	0.00723025	30
5p15.33	eQTL_GTEx.prostate_tx.nominal.sorted..txt	GWAS, ENST00000503042	5:1336106_C_T	0.0359707	30
5p15.33	eQTL_GTEx.prostate_tx.nominal.sorted..txt	GWAS, ENST00000503042	5:1336128_A_G	0.0573749	30
5p15.33	eQTL_GTEx.prostate_tx.nominal.sorted..txt	GWAS, ENST00000503042	5:1336344_C_T	0.0548042	30
5p15.33	eQTL_GTEx.prostate_tx.nominal.sorted..txt	GWAS, ENST00000503042	5:1336511_A_T	0.0040718	30
5p15.33	eQTL_GTEx.prostate_tx.nominal.sorted..txt	GWAS, ENST00000503042	5:1336955_C_T	0.0350898	30
5p15.33	eQTL_GTEx.prostate_tx.nominal.sorted..txt	GWAS, ENST00000503042	5:1336991_A_T	0.0570952	30
5p15.33	eQTL_GTEx.prostate_tx.nominal.sorted..txt	GWAS, ENST00000503042	5:1337791_A_T	0.0322887	30
5p15.33	eQTL_GTEx.prostate_tx.nominal.sorted..txt	GWAS, ENST00000503042	5:1340986_C_G	0.123861	30
5p15.33	eQTL_GTEx.prostate_tx.nominal.sorted..txt	GWAS, ENST00000503042	5:1342599_A_C	0.00333127	30
5p15.33	eQTL_GTEx.prostate_tx.nominal.sorted..txt	GWAS, ENST00000503042	5:1344343_A_G	0.0067455	30
5p15.33	eQTL_GTEx.prostate_tx.nominal.sorted..txt	GWAS, ENST00000503042	5:1347013_C_T	0.054445	30
5p15.33	eQTL_GTEx.prostate_tx.nominal.sorted..txt	GWAS, ENST00000503042	5:1348683_A_T	0.00270878	30
5p15.33	eQTL_Schmiedel_2018.Treg_memory_exon.nominal.sorted..txt	GWAS, ENSG00000049656.14_5_1320208_1320614	5:1321972_C_T	0.637531	18
5p15.33	eQTL_Schmiedel_2018.Treg_memory_exon.nominal.sorted..txt	GWAS, ENSG00000049656.14_5_1320208_1320614	5:1325475_C_T	0.00297366	18
5p15.33	eQTL_Schmiedel_2018.Treg_memory_exon.nominal.sorted..txt	GWAS, ENSG00000049656.14_5_1320208_1320614	5:1325688_A_G	0.00799508	18
5p15.33	eQTL_Schmiedel_2018.Treg_memory_exon.nominal.sorted..txt	GWAS, ENSG00000049656.14_5_1320208_1320614	5:1330138_C_T	0.0156055	18
5p15.33	eQTL_Schmiedel_2018.Treg_memory_exon.nominal.sorted..txt	GWAS, ENSG00000049656.14_5_1320208_1320614	5:1330725_C_T	0.0177442	18
5p15.33	eQTL_Schmiedel_2018.Treg_memory_exon.nominal.sorted..txt	GWAS, ENSG00000049656.14_5_1320208_1320614	5:1331104_A_G	0.0210726	18
5p15.33	eQTL_Schmiedel_2018.Treg_memory_exon.nominal.sorted..txt	GWAS, ENSG00000049656.14_5_1320208_1320614	5:1336106_C_T	0.0157282	18
5p15.33	eQTL_Schmiedel_2018.Treg_memory_exon.nominal.sorted..txt	GWAS, ENSG00000049656.14_5_1320208_1320614	5:1336128_A_G	0.0231971	18
5p15.33	eQTL_Schmiedel_2018.Treg_memory_exon.nominal.sorted..txt	GWAS, ENSG00000049656.14_5_1320208_1320614	5:1336344_C_T	0.0224896	18
5p15.33	eQTL_Schmiedel_2018.Treg_memory_exon.nominal.sorted..txt	GWAS, ENSG00000049656.14_5_1320208_1320614	5:1336955_C_T	0.0158878	18
5p15.33	eQTL_Schmiedel_2018.Treg_memory_exon.nominal.sorted..txt	GWAS, ENSG00000049656.14_5_1320208_1320614	5:1336991_A_T	0.0239653	18
5p15.33	eQTL_Schmiedel_2018.Treg_memory_exon.nominal.sorted..txt	GWAS, ENSG00000049656.14_5_1320208_1320614	5:1337791_A_T	0.0131375	18
5p15.33	eQTL_Schmiedel_2018.Treg_memory_exon.nominal.sorted..txt	GWAS, ENSG00000049656.14_5_1320208_1320614	5:1340986_C_G	0.0615705	18
5p15.33	eQTL_Schmiedel_2018.Treg_memory_exon.nominal.sorted..txt	GWAS, ENSG00000049656.14_5_1320208_1320614	5:1342599_A_C	0.00590034	18
5p15.33	eQTL_Schmiedel_2018.Treg_memory_exon.nominal.sorted..txt	GWAS, ENSG00000049656.14_5_1320208_1320614	5:1344343_A_G	0.0468949	18
5p15.33	eQTL_Schmiedel_2018.Treg_memory_exon.nominal.sorted..txt	GWAS, ENSG00000049656.14_5_1320208_1320614	5:1347013_C_T	0.0526049	18
5p15.33	eQTL_Schmiedel_2018.Treg_memory_exon.nominal.sorted..txt	GWAS, ENSG00000049656.14_5_1320208_1320614	5:1348683_A_T	0.00456248	18
5p15.33	eQTL_Schmiedel_2018.Treg_memory_exon.nominal.sorted..txt	GWAS, ENSG00000049656.14_5_1320208_1320614	5:1349420_A_G	0.0028365	18
5p15.33	eQTL_GTEx.fibroblast_tx.nominal.sorted..txt	GWAS, ENST00000507195	5:1311578_C_T	0.00374709	28
5p15.33	eQTL_GTEx.fibroblast_tx.nominal.sorted..txt	GWAS, ENST00000507195	5:1312342_A_G	0.00353752	28
5p15.33	eQTL_GTEx.fibroblast_tx.nominal.sorted..txt	GWAS, ENST00000507195	5:1312820_C_T	0.0029848	28
5p15.33	eQTL_GTEx.fibroblast_tx.nominal.sorted..txt	GWAS, ENST00000507195	5:1315228_A_G	0.00137675	28
5p15.33	eQTL_GTEx.fibroblast_tx.nominal.sorted..txt	GWAS, ENST00000507195	5:1315545_A_G	0.00272874	28
5p15.33	eQTL_GTEx.fibroblast_tx.nominal.sorted..txt	GWAS, ENST00000507195	5:1320132_A_G	0.00803964	28
5p15.33	eQTL_GTEx.fibroblast_tx.nominal.sorted..txt	GWAS, ENST00000507195	5:1321972_C_T	0.00797366	28
5p15.33	eQTL_GTEx.fibroblast_tx.nominal.sorted..txt	GWAS, ENST00000507195	5:1322353_A_G	0.00148745	28
5p15.33	eQTL_GTEx.fibroblast_tx.nominal.sorted..txt	GWAS, ENST00000507195	5:1324006_A_G	0.0039658	28
5p15.33	eQTL_GTEx.fibroblast_tx.nominal.sorted..txt	GWAS, ENST00000507195	5:1325475_C_T	0.0150683	28
5p15.33	eQTL_GTEx.fibroblast_tx.nominal.sorted..txt	GWAS, ENST00000507195	5:1325652_A_G	0.0302103	28
5p15.33	eQTL_GTEx.fibroblast_tx.nominal.sorted..txt	GWAS, ENST00000507195	5:1325688_A_G	0.0615268	28
5p15.33	eQTL_GTEx.fibroblast_tx.nominal.sorted..txt	GWAS, ENST00000507195	5:1330138_C_T	0.0339417	28
5p15.33	eQTL_GTEx.fibroblast_tx.nominal.sorted..txt	GWAS, ENST00000507195	5:1330725_C_T	0.0363897	28
5p15.33	eQTL_GTEx.fibroblast_tx.nominal.sorted..txt	GWAS, ENST00000507195	5:1331104_A_G	0.0414926	28
5p15.33	eQTL_GTEx.fibroblast_tx.nominal.sorted..txt	GWAS, ENST00000507195	5:1336063_A_T	0.00321649	28
5p15.33	eQTL_GTEx.fibroblast_tx.nominal.sorted..txt	GWAS, ENST00000507195	5:1336106_C_T	0.0476914	28
5p15.33	eQTL_GTEx.fibroblast_tx.nominal.sorted..txt	GWAS, ENST00000507195	5:1336128_A_G	0.0328471	28
5p15.33	eQTL_GTEx.fibroblast_tx.nominal.sorted..txt	GWAS, ENST00000507195	5:1336344_C_T	0.0313753	28
5p15.33	eQTL_GTEx.fibroblast_tx.nominal.sorted..txt	GWAS, ENST00000507195	5:1336955_C_T	0.0465235	28
5p15.33	eQTL_GTEx.fibroblast_tx.nominal.sorted..txt	GWAS, ENST00000507195	5:1336991_A_T	0.0326869	28
5p15.33	eQTL_GTEx.fibroblast_tx.nominal.sorted..txt	GWAS, ENST00000507195	5:1337791_A_T	0.0289608	28
5p15.33	eQTL_GTEx.fibroblast_tx.nominal.sorted..txt	GWAS, ENST00000507195	5:1340986_C_G	0.00890389	28
5p15.33	eQTL_GTEx.fibroblast_tx.nominal.sorted..txt	GWAS, ENST00000507195	5:1342599_A_C	0.00751157	28
5p15.33	eQTL_GTEx.fibroblast_tx.nominal.sorted..txt	GWAS, ENST00000507195	5:1344343_A_G	0.482416	28
5p15.33	eQTL_GTEx.fibroblast_tx.nominal.sorted..txt	GWAS, ENST00000507195	5:1345359_A_G	0.00160117	28
5p15.33	eQTL_GTEx.fibroblast_tx.nominal.sorted..txt	GWAS, ENST00000507195	5:1346188_C_G	0.00165171	28
5p15.33	eQTL_GTEx.fibroblast_tx.nominal.sorted..txt	GWAS, ENST00000507195	5:1347013_C_T	0.0109696	28
5p15.33	eQTL_GTEx.adipose_subcutaneous_txrev.nominal.sorted..txt	GWAS, ENSG00000049656.grp_1.contained.ENST00000503151	5:1311578_C_T	0.0251648	33
5p15.33	eQTL_GTEx.adipose_subcutaneous_txrev.nominal.sorted..txt	GWAS, ENSG00000049656.grp_1.contained.ENST00000503151	5:1311905_C_T	0.00529998	33
5p15.33	eQTL_GTEx.adipose_subcutaneous_txrev.nominal.sorted..txt	GWAS, ENSG00000049656.grp_1.contained.ENST00000503151	5:1312342_A_G	0.023628	33
5p15.33	eQTL_GTEx.adipose_subcutaneous_txrev.nominal.sorted..txt	GWAS, ENSG00000049656.grp_1.contained.ENST00000503151	5:1312820_C_T	0.0106728	33
5p15.33	eQTL_GTEx.adipose_subcutaneous_txrev.nominal.sorted..txt	GWAS, ENSG00000049656.grp_1.contained.ENST00000503151	5:1313586_A_G	0.00474378	33
5p15.33	eQTL_GTEx.adipose_subcutaneous_txrev.nominal.sorted..txt	GWAS, ENSG00000049656.grp_1.contained.ENST00000503151	5:1313894_C_T	0.00363437	33
5p15.33	eQTL_GTEx.adipose_subcutaneous_txrev.nominal.sorted..txt	GWAS, ENSG00000049656.grp_1.contained.ENST00000503151	5:1315228_A_G	0.00429503	33
5p15.33	eQTL_GTEx.adipose_subcutaneous_txrev.nominal.sorted..txt	GWAS, ENSG00000049656.grp_1.contained.ENST00000503151	5:1315545_A_G	0.00629059	33
5p15.33	eQTL_GTEx.adipose_subcutaneous_txrev.nominal.sorted..txt	GWAS, ENSG00000049656.grp_1.contained.ENST00000503151	5:1320132_A_G	0.0195088	33
5p15.33	eQTL_GTEx.adipose_subcutaneous_txrev.nominal.sorted..txt	GWAS, ENSG00000049656.grp_1.contained.ENST00000503151	5:1321972_C_T	0.0193174	33
5p15.33	eQTL_GTEx.adipose_subcutaneous_txrev.nominal.sorted..txt	GWAS, ENSG00000049656.grp_1.contained.ENST00000503151	5:1322353_A_G	0.00598451	33
5p15.33	eQTL_GTEx.adipose_subcutaneous_txrev.nominal.sorted..txt	GWAS, ENSG00000049656.grp_1.contained.ENST00000503151	5:1324006_A_G	0.00421948	33
5p15.33	eQTL_GTEx.adipose_subcutaneous_txrev.nominal.sorted..txt	GWAS, ENSG00000049656.grp_1.contained.ENST00000503151	5:1325475_C_T	0.0162413	33
5p15.33	eQTL_GTEx.adipose_subcutaneous_txrev.nominal.sorted..txt	GWAS, ENSG00000049656.grp_1.contained.ENST00000503151	5:1325652_A_G	0.0328705	33
5p15.33	eQTL_GTEx.adipose_subcutaneous_txrev.nominal.sorted..txt	GWAS, ENSG00000049656.grp_1.contained.ENST00000503151	5:1325688_A_G	0.0234346	33
5p15.33	eQTL_GTEx.adipose_subcutaneous_txrev.nominal.sorted..txt	GWAS, ENSG00000049656.grp_1.contained.ENST00000503151	5:1330138_C_T	0.042913	33
5p15.33	eQTL_GTEx.adipose_subcutaneous_txrev.nominal.sorted..txt	GWAS, ENSG00000049656.grp_1.contained.ENST00000503151	5:1330725_C_T	0.0460081	33
5p15.33	eQTL_GTEx.adipose_subcutaneous_txrev.nominal.sorted..txt	GWAS, ENSG00000049656.grp_1.contained.ENST00000503151	5:1331104_A_G	0.0524598	33
5p15.33	eQTL_GTEx.adipose_subcutaneous_txrev.nominal.sorted..txt	GWAS, ENSG00000049656.grp_1.contained.ENST00000503151	5:1336063_A_T	0.00352962	33
5p15.33	eQTL_GTEx.adipose_subcutaneous_txrev.nominal.sorted..txt	GWAS, ENSG00000049656.grp_1.contained.ENST00000503151	5:1336106_C_T	0.0330236	33
5p15.33	eQTL_GTEx.adipose_subcutaneous_txrev.nominal.sorted..txt	GWAS, ENSG00000049656.grp_1.contained.ENST00000503151	5:1336128_A_G	0.0415291	33
5p15.33	eQTL_GTEx.adipose_subcutaneous_txrev.nominal.sorted..txt	GWAS, ENSG00000049656.grp_1.contained.ENST00000503151	5:1336344_C_T	0.0396683	33
5p15.33	eQTL_GTEx.adipose_subcutaneous_txrev.nominal.sorted..txt	GWAS, ENSG00000049656.grp_1.contained.ENST00000503151	5:1336511_A_T	0.00469885	33
5p15.33	eQTL_GTEx.adipose_subcutaneous_txrev.nominal.sorted..txt	GWAS, ENSG00000049656.grp_1.contained.ENST00000503151	5:1336955_C_T	0.0322149	33
5p15.33	eQTL_GTEx.adipose_subcutaneous_txrev.nominal.sorted..txt	GWAS, ENSG00000049656.grp_1.contained.ENST00000503151	5:1336991_A_T	0.0413266	33
5p15.33	eQTL_GTEx.adipose_subcutaneous_txrev.nominal.sorted..txt	GWAS, ENSG00000049656.grp_1.contained.ENST00000503151	5:1337791_A_T	0.0296432	33
5p15.33	eQTL_GTEx.adipose_subcutaneous_txrev.nominal.sorted..txt	GWAS, ENSG00000049656.grp_1.contained.ENST00000503151	5:1340986_C_G	0.0201372	33
5p15.33	eQTL_GTEx.adipose_subcutaneous_txrev.nominal.sorted..txt	GWAS, ENSG00000049656.grp_1.contained.ENST00000503151	5:1342599_A_C	0.0112281	33
5p15.33	eQTL_GTEx.adipose_subcutaneous_txrev.nominal.sorted..txt	GWAS, ENSG00000049656.grp_1.contained.ENST00000503151	5:1344343_A_G	0.107425	33
5p15.33	eQTL_GTEx.adipose_subcutaneous_txrev.nominal.sorted..txt	GWAS, ENSG00000049656.grp_1.contained.ENST00000503151	5:1346188_C_G	0.00700124	33
5p15.33	eQTL_GTEx.adipose_subcutaneous_txrev.nominal.sorted..txt	GWAS, ENSG00000049656.grp_1.contained.ENST00000503151	5:1347013_C_T	0.263658	33
5p15.33	eQTL_GTEx.adipose_subcutaneous_txrev.nominal.sorted..txt	GWAS, ENSG00000049656.grp_1.contained.ENST00000503151	5:1348683_A_T	0.00473981	33
5p15.33	eQTL_GTEx.adipose_subcutaneous_txrev.nominal.sorted..txt	GWAS, ENSG00000049656.grp_1.contained.ENST00000503151	5:1349420_A_G	0.00412768	33
5p15.33	eQTL_FUSION.muscle_naive_tx.nominal.sorted..txt	GWAS, ENST00000503042, ENST00000507195	5:1311578_C_T	0.152578	17
5p15.33	eQTL_FUSION.muscle_naive_tx.nominal.sorted..txt	GWAS, ENST00000503042, ENST00000507195	5:1312342_A_G	0.142101	17
5p15.33	eQTL_FUSION.muscle_naive_tx.nominal.sorted..txt	GWAS, ENST00000503042, ENST00000507195	5:1312820_C_T	0.208518	17
5p15.33	eQTL_FUSION.muscle_naive_tx.nominal.sorted..txt	GWAS, ENST00000503042, ENST00000507195	5:1315545_A_G	0.118672	17
5p15.33	eQTL_FUSION.muscle_naive_tx.nominal.sorted..txt	GWAS, ENST00000503042, ENST00000507195	5:1321972_C_T	0.0554231	17
5p15.33	eQTL_FUSION.muscle_naive_tx.nominal.sorted..txt	GWAS, ENST00000503042, ENST00000507195	5:1325688_A_G	0.0124932	17
5p15.33	eQTL_FUSION.muscle_naive_tx.nominal.sorted..txt	GWAS, ENST00000503042, ENST00000507195	5:1330138_C_T	0.014354	17
5p15.33	eQTL_FUSION.muscle_naive_tx.nominal.sorted..txt	GWAS, ENST00000503042, ENST00000507195	5:1330725_C_T	0.0159444	17
5p15.33	eQTL_FUSION.muscle_naive_tx.nominal.sorted..txt	GWAS, ENST00000503042, ENST00000507195	5:1331104_A_G	0.0186026	17
5p15.33	eQTL_FUSION.muscle_naive_tx.nominal.sorted..txt	GWAS, ENST00000503042, ENST00000507195	5:1336106_C_T	0.0244611	17
5p15.33	eQTL_FUSION.muscle_naive_tx.nominal.sorted..txt	GWAS, ENST00000503042, ENST00000507195	5:1336128_A_G	0.0190014	17
5p15.33	eQTL_FUSION.muscle_naive_tx.nominal.sorted..txt	GWAS, ENST00000503042, ENST00000507195	5:1336344_C_T	0.0182969	17
5p15.33	eQTL_FUSION.muscle_naive_tx.nominal.sorted..txt	GWAS, ENST00000503042, ENST00000507195	5:1336955_C_T	0.0246191	17
5p15.33	eQTL_FUSION.muscle_naive_tx.nominal.sorted..txt	GWAS, ENST00000503042, ENST00000507195	5:1336991_A_T	0.0195471	17
5p15.33	eQTL_FUSION.muscle_naive_tx.nominal.sorted..txt	GWAS, ENST00000503042, ENST00000507195	5:1337791_A_T	0.0223354	17
5p15.33	eQTL_FUSION.muscle_naive_tx.nominal.sorted..txt	GWAS, ENST00000503042, ENST00000507195	5:1340986_C_G	0.0140339	17
5p15.33	eQTL_FUSION.muscle_naive_tx.nominal.sorted..txt	GWAS, ENST00000503042, ENST00000507195	5:1344343_A_G	0.110581	17
5p15.33	eQTL_GTEx.brain_frontal_cortex_tx.nominal.sorted..txt	GWAS, ENST00000511268	5:1311578_C_T	0.00720523	32
5p15.33	eQTL_GTEx.brain_frontal_cortex_tx.nominal.sorted..txt	GWAS, ENST00000511268	5:1311905_C_T	0.0193795	32
5p15.33	eQTL_GTEx.brain_frontal_cortex_tx.nominal.sorted..txt	GWAS, ENST00000511268	5:1312342_A_G	0.00823688	32
5p15.33	eQTL_GTEx.brain_frontal_cortex_tx.nominal.sorted..txt	GWAS, ENST00000511268	5:1312820_C_T	0.00976517	32
5p15.33	eQTL_GTEx.brain_frontal_cortex_tx.nominal.sorted..txt	GWAS, ENST00000511268	5:1313586_A_G	0.0173458	32
5p15.33	eQTL_GTEx.brain_frontal_cortex_tx.nominal.sorted..txt	GWAS, ENST00000511268	5:1313894_C_T	0.0131574	32
5p15.33	eQTL_GTEx.brain_frontal_cortex_tx.nominal.sorted..txt	GWAS, ENST00000511268	5:1315228_A_G	0.0177645	32
5p15.33	eQTL_GTEx.brain_frontal_cortex_tx.nominal.sorted..txt	GWAS, ENST00000511268	5:1315545_A_G	0.00440723	32
5p15.33	eQTL_GTEx.brain_frontal_cortex_tx.nominal.sorted..txt	GWAS, ENST00000511268	5:1317705_A_G	0.00639325	32
5p15.33	eQTL_GTEx.brain_frontal_cortex_tx.nominal.sorted..txt	GWAS, ENST00000511268	5:1322353_A_G	0.00380222	32
5p15.33	eQTL_GTEx.brain_frontal_cortex_tx.nominal.sorted..txt	GWAS, ENST00000511268	5:1324006_A_G	0.00735775	32
5p15.33	eQTL_GTEx.brain_frontal_cortex_tx.nominal.sorted..txt	GWAS, ENST00000511268	5:1325652_A_G	0.00523739	32
5p15.33	eQTL_GTEx.brain_frontal_cortex_tx.nominal.sorted..txt	GWAS, ENST00000511268	5:1325688_A_G	0.00624119	32
5p15.33	eQTL_GTEx.brain_frontal_cortex_tx.nominal.sorted..txt	GWAS, ENST00000511268	5:1330138_C_T	0.00665826	32
5p15.33	eQTL_GTEx.brain_frontal_cortex_tx.nominal.sorted..txt	GWAS, ENST00000511268	5:1330725_C_T	0.00713849	32
5p15.33	eQTL_GTEx.brain_frontal_cortex_tx.nominal.sorted..txt	GWAS, ENST00000511268	5:1331104_A_G	0.00813952	32
5p15.33	eQTL_GTEx.brain_frontal_cortex_tx.nominal.sorted..txt	GWAS, ENST00000511268	5:1336063_A_T	0.0143957	32
5p15.33	eQTL_GTEx.brain_frontal_cortex_tx.nominal.sorted..txt	GWAS, ENST00000511268	5:1336106_C_T	0.0176519	32
5p15.33	eQTL_GTEx.brain_frontal_cortex_tx.nominal.sorted..txt	GWAS, ENST00000511268	5:1336128_A_G	0.00644354	32
5p15.33	eQTL_GTEx.brain_frontal_cortex_tx.nominal.sorted..txt	GWAS, ENST00000511268	5:1336344_C_T	0.00615482	32
5p15.33	eQTL_GTEx.brain_frontal_cortex_tx.nominal.sorted..txt	GWAS, ENST00000511268	5:1336511_A_T	0.00635512	32
5p15.33	eQTL_GTEx.brain_frontal_cortex_tx.nominal.sorted..txt	GWAS, ENST00000511268	5:1336955_C_T	0.0172196	32
5p15.33	eQTL_GTEx.brain_frontal_cortex_tx.nominal.sorted..txt	GWAS, ENST00000511268	5:1336991_A_T	0.00641212	32
5p15.33	eQTL_GTEx.brain_frontal_cortex_tx.nominal.sorted..txt	GWAS, ENST00000511268	5:1337791_A_T	0.015845	32
5p15.33	eQTL_GTEx.brain_frontal_cortex_tx.nominal.sorted..txt	GWAS, ENST00000511268	5:1340986_C_G	0.00427554	32
5p15.33	eQTL_GTEx.brain_frontal_cortex_tx.nominal.sorted..txt	GWAS, ENST00000511268	5:1342599_A_C	0.0349568	32
5p15.33	eQTL_GTEx.brain_frontal_cortex_tx.nominal.sorted..txt	GWAS, ENST00000511268	5:1344343_A_G	0.0559924	32
5p15.33	eQTL_GTEx.brain_frontal_cortex_tx.nominal.sorted..txt	GWAS, ENST00000511268	5:1345359_A_G	0.0107459	32
5p15.33	eQTL_GTEx.brain_frontal_cortex_tx.nominal.sorted..txt	GWAS, ENST00000511268	5:1346188_C_G	0.0350339	32
5p15.33	eQTL_GTEx.brain_frontal_cortex_tx.nominal.sorted..txt	GWAS, ENST00000511268	5:1347013_C_T	0.589872	32
5p15.33	eQTL_GTEx.brain_frontal_cortex_tx.nominal.sorted..txt	GWAS, ENST00000511268	5:1348683_A_T	0.0178759	32
5p15.33	eQTL_GTEx.brain_frontal_cortex_tx.nominal.sorted..txt	GWAS, ENST00000511268	5:1349420_A_G	0.00446101	32
5p15.33	eQTL_TwinsUK.fat_ge.nominal.sorted..txt	GWAS, ENSG00000049656	5:1311578_C_T	0.00578566	27
5p15.33	eQTL_TwinsUK.fat_ge.nominal.sorted..txt	GWAS, ENSG00000049656	5:1312342_A_G	0.0051259	27
5p15.33	eQTL_TwinsUK.fat_ge.nominal.sorted..txt	GWAS, ENSG00000049656	5:1312820_C_T	0.00908798	27
5p15.33	eQTL_TwinsUK.fat_ge.nominal.sorted..txt	GWAS, ENSG00000049656	5:1313586_A_G	0.00206548	27
5p15.33	eQTL_TwinsUK.fat_ge.nominal.sorted..txt	GWAS, ENSG00000049656	5:1315228_A_G	0.00212889	27
5p15.33	eQTL_TwinsUK.fat_ge.nominal.sorted..txt	GWAS, ENSG00000049656	5:1317705_A_G	0.0020432	27
5p15.33	eQTL_TwinsUK.fat_ge.nominal.sorted..txt	GWAS, ENSG00000049656	5:1320132_A_G	0.00566971	27
5p15.33	eQTL_TwinsUK.fat_ge.nominal.sorted..txt	GWAS, ENSG00000049656	5:1321972_C_T	0.00744671	27
5p15.33	eQTL_TwinsUK.fat_ge.nominal.sorted..txt	GWAS, ENSG00000049656	5:1322353_A_G	0.00342067	27
5p15.33	eQTL_TwinsUK.fat_ge.nominal.sorted..txt	GWAS, ENSG00000049656	5:1324006_A_G	0.00628463	27
5p15.33	eQTL_TwinsUK.fat_ge.nominal.sorted..txt	GWAS, ENSG00000049656	5:1325475_C_T	0.0704792	27
5p15.33	eQTL_TwinsUK.fat_ge.nominal.sorted..txt	GWAS, ENSG00000049656	5:1325688_A_G	0.07336	27
5p15.33	eQTL_TwinsUK.fat_ge.nominal.sorted..txt	GWAS, ENSG00000049656	5:1330138_C_T	0.0818541	27
5p15.33	eQTL_TwinsUK.fat_ge.nominal.sorted..txt	GWAS, ENSG00000049656	5:1330725_C_T	0.0868152	27
5p15.33	eQTL_TwinsUK.fat_ge.nominal.sorted..txt	GWAS, ENSG00000049656	5:1331104_A_G	0.0967218	27
5p15.33	eQTL_TwinsUK.fat_ge.nominal.sorted..txt	GWAS, ENSG00000049656	5:1336063_A_T	0.00935475	27
5p15.33	eQTL_TwinsUK.fat_ge.nominal.sorted..txt	GWAS, ENSG00000049656	5:1336106_C_T	0.0405779	27
5p15.33	eQTL_TwinsUK.fat_ge.nominal.sorted..txt	GWAS, ENSG00000049656	5:1336128_A_G	0.0569571	27
5p15.33	eQTL_TwinsUK.fat_ge.nominal.sorted..txt	GWAS, ENSG00000049656	5:1336344_C_T	0.0543097	27
5p15.33	eQTL_TwinsUK.fat_ge.nominal.sorted..txt	GWAS, ENSG00000049656	5:1336511_A_T	0.00208411	27
5p15.33	eQTL_TwinsUK.fat_ge.nominal.sorted..txt	GWAS, ENSG00000049656	5:1336955_C_T	0.0395842	27
5p15.33	eQTL_TwinsUK.fat_ge.nominal.sorted..txt	GWAS, ENSG00000049656	5:1336991_A_T	0.0566794	27
5p15.33	eQTL_TwinsUK.fat_ge.nominal.sorted..txt	GWAS, ENSG00000049656	5:1337791_A_T	0.0285769	27
5p15.33	eQTL_TwinsUK.fat_ge.nominal.sorted..txt	GWAS, ENSG00000049656	5:1340986_C_G	0.0329798	27
5p15.33	eQTL_TwinsUK.fat_ge.nominal.sorted..txt	GWAS, ENSG00000049656	5:1342599_A_C	0.0273941	27
5p15.33	eQTL_TwinsUK.fat_ge.nominal.sorted..txt	GWAS, ENSG00000049656	5:1344343_A_G	0.170122	27
5p15.33	eQTL_TwinsUK.fat_ge.nominal.sorted..txt	GWAS, ENSG00000049656	5:1347013_C_T	0.0145819	27
5p15.33	eQTL_GTEx.artery_coronary_tx.nominal.sorted..txt	GWAS, ENST00000511268	5:1311578_C_T	0.0176586	33
5p15.33	eQTL_GTEx.artery_coronary_tx.nominal.sorted..txt	GWAS, ENST00000511268	5:1311905_C_T	0.0222655	33
5p15.33	eQTL_GTEx.artery_coronary_tx.nominal.sorted..txt	GWAS, ENST00000511268	5:1312342_A_G	0.0162598	33
5p15.33	eQTL_GTEx.artery_coronary_tx.nominal.sorted..txt	GWAS, ENST00000511268	5:1312820_C_T	0.0925612	33
5p15.33	eQTL_GTEx.artery_coronary_tx.nominal.sorted..txt	GWAS, ENST00000511268	5:1313586_A_G	0.0199289	33
5p15.33	eQTL_GTEx.artery_coronary_tx.nominal.sorted..txt	GWAS, ENST00000511268	5:1313894_C_T	0.0151168	33
5p15.33	eQTL_GTEx.artery_coronary_tx.nominal.sorted..txt	GWAS, ENST00000511268	5:1315228_A_G	0.0116447	33
5p15.33	eQTL_GTEx.artery_coronary_tx.nominal.sorted..txt	GWAS, ENST00000511268	5:1317705_A_G	0.0395419	33
5p15.33	eQTL_GTEx.artery_coronary_tx.nominal.sorted..txt	GWAS, ENST00000511268	5:1320132_A_G	0.00322039	33
5p15.33	eQTL_GTEx.artery_coronary_tx.nominal.sorted..txt	GWAS, ENST00000511268	5:1321972_C_T	0.007543	33
5p15.33	eQTL_GTEx.artery_coronary_tx.nominal.sorted..txt	GWAS, ENST00000511268	5:1322353_A_G	0.0305574	33
5p15.33	eQTL_GTEx.artery_coronary_tx.nominal.sorted..txt	GWAS, ENST00000511268	5:1324006_A_G	0.0313818	33
5p15.33	eQTL_GTEx.artery_coronary_tx.nominal.sorted..txt	GWAS, ENST00000511268	5:1325475_C_T	0.00551158	33
5p15.33	eQTL_GTEx.artery_coronary_tx.nominal.sorted..txt	GWAS, ENST00000511268	5:1325652_A_G	0.0114551	33
5p15.33	eQTL_GTEx.artery_coronary_tx.nominal.sorted..txt	GWAS, ENST00000511268	5:1325688_A_G	0.013019	33
5p15.33	eQTL_GTEx.artery_coronary_tx.nominal.sorted..txt	GWAS, ENST00000511268	5:1330138_C_T	0.0145628	33
5p15.33	eQTL_GTEx.artery_coronary_tx.nominal.sorted..txt	GWAS, ENST00000511268	5:1330725_C_T	0.0156131	33
5p15.33	eQTL_GTEx.artery_coronary_tx.nominal.sorted..txt	GWAS, ENST00000511268	5:1331104_A_G	0.0178026	33
5p15.33	eQTL_GTEx.artery_coronary_tx.nominal.sorted..txt	GWAS, ENST00000511268	5:1336063_A_T	0.0253398	33
5p15.33	eQTL_GTEx.artery_coronary_tx.nominal.sorted..txt	GWAS, ENST00000511268	5:1336106_C_T	0.0269155	33
5p15.33	eQTL_GTEx.artery_coronary_tx.nominal.sorted..txt	GWAS, ENST00000511268	5:1336128_A_G	0.0140932	33
5p15.33	eQTL_GTEx.artery_coronary_tx.nominal.sorted..txt	GWAS, ENST00000511268	5:1336344_C_T	0.0134617	33
5p15.33	eQTL_GTEx.artery_coronary_tx.nominal.sorted..txt	GWAS, ENST00000511268	5:1336511_A_T	0.023524	33
5p15.33	eQTL_GTEx.artery_coronary_tx.nominal.sorted..txt	GWAS, ENST00000511268	5:1336955_C_T	0.0262564	33
5p15.33	eQTL_GTEx.artery_coronary_tx.nominal.sorted..txt	GWAS, ENST00000511268	5:1336991_A_T	0.0140244	33
5p15.33	eQTL_GTEx.artery_coronary_tx.nominal.sorted..txt	GWAS, ENST00000511268	5:1337791_A_T	0.0241604	33
5p15.33	eQTL_GTEx.artery_coronary_tx.nominal.sorted..txt	GWAS, ENST00000511268	5:1340986_C_G	0.0102115	33
5p15.33	eQTL_GTEx.artery_coronary_tx.nominal.sorted..txt	GWAS, ENST00000511268	5:1342599_A_C	0.02085	33
5p15.33	eQTL_GTEx.artery_coronary_tx.nominal.sorted..txt	GWAS, ENST00000511268	5:1344343_A_G	0.105202	33
5p15.33	eQTL_GTEx.artery_coronary_tx.nominal.sorted..txt	GWAS, ENST00000511268	5:1345359_A_G	0.0332417	33
5p15.33	eQTL_GTEx.artery_coronary_tx.nominal.sorted..txt	GWAS, ENST00000511268	5:1346188_C_G	0.00938043	33
5p15.33	eQTL_GTEx.artery_coronary_tx.nominal.sorted..txt	GWAS, ENST00000511268	5:1347013_C_T	0.254908	33
5p15.33	eQTL_GTEx.artery_coronary_tx.nominal.sorted..txt	GWAS, ENST00000511268	5:1348683_A_T	0.00434593	33
5p15.33	eQTL_GTEx.testis_tx.nominal.sorted..txt	GWAS, ENST00000503042	5:1311578_C_T	0.0214188	26
5p15.33	eQTL_GTEx.testis_tx.nominal.sorted..txt	GWAS, ENST00000503042	5:1311905_C_T	0.0197393	26
5p15.33	eQTL_GTEx.testis_tx.nominal.sorted..txt	GWAS, ENST00000503042	5:1312342_A_G	0.0197222	26
5p15.33	eQTL_GTEx.testis_tx.nominal.sorted..txt	GWAS, ENST00000503042	5:1312820_C_T	0.0921563	26
5p15.33	eQTL_GTEx.testis_tx.nominal.sorted..txt	GWAS, ENST00000503042	5:1313586_A_G	0.0646649	26
5p15.33	eQTL_GTEx.testis_tx.nominal.sorted..txt	GWAS, ENST00000503042	5:1313894_C_T	0.0835212	26
5p15.33	eQTL_GTEx.testis_tx.nominal.sorted..txt	GWAS, ENST00000503042	5:1315228_A_G	0.0183154	26
5p15.33	eQTL_GTEx.testis_tx.nominal.sorted..txt	GWAS, ENST00000503042	5:1315545_A_G	0.00425568	26
5p15.33	eQTL_GTEx.testis_tx.nominal.sorted..txt	GWAS, ENST00000503042	5:1320132_A_G	0.00579571	26
5p15.33	eQTL_GTEx.testis_tx.nominal.sorted..txt	GWAS, ENST00000503042	5:1321972_C_T	0.00580755	26
5p15.33	eQTL_GTEx.testis_tx.nominal.sorted..txt	GWAS, ENST00000503042	5:1322353_A_G	0.0101416	26
5p15.33	eQTL_GTEx.testis_tx.nominal.sorted..txt	GWAS, ENST00000503042	5:1325475_C_T	0.00949358	26
5p15.33	eQTL_GTEx.testis_tx.nominal.sorted..txt	GWAS, ENST00000503042	5:1325652_A_G	0.0375433	26
5p15.33	eQTL_GTEx.testis_tx.nominal.sorted..txt	GWAS, ENST00000503042	5:1325688_A_G	0.00996117	26
5p15.33	eQTL_GTEx.testis_tx.nominal.sorted..txt	GWAS, ENST00000503042	5:1330138_C_T	0.0477286	26
5p15.33	eQTL_GTEx.testis_tx.nominal.sorted..txt	GWAS, ENST00000503042	5:1330725_C_T	0.051171	26
5p15.33	eQTL_GTEx.testis_tx.nominal.sorted..txt	GWAS, ENST00000503042	5:1331104_A_G	0.0583467	26
5p15.33	eQTL_GTEx.testis_tx.nominal.sorted..txt	GWAS, ENST00000503042	5:1336106_C_T	0.00576569	26
5p15.33	eQTL_GTEx.testis_tx.nominal.sorted..txt	GWAS, ENST00000503042	5:1336128_A_G	0.0461893	26
5p15.33	eQTL_GTEx.testis_tx.nominal.sorted..txt	GWAS, ENST00000503042	5:1336344_C_T	0.0441198	26
5p15.33	eQTL_GTEx.testis_tx.nominal.sorted..txt	GWAS, ENST00000503042	5:1336511_A_T	0.0393448	26
5p15.33	eQTL_GTEx.testis_tx.nominal.sorted..txt	GWAS, ENST00000503042	5:1336955_C_T	0.00562449	26
5p15.33	eQTL_GTEx.testis_tx.nominal.sorted..txt	GWAS, ENST00000503042	5:1336991_A_T	0.0459641	26
5p15.33	eQTL_GTEx.testis_tx.nominal.sorted..txt	GWAS, ENST00000503042	5:1337791_A_T	0.0130572	26
5p15.33	eQTL_GTEx.testis_tx.nominal.sorted..txt	GWAS, ENST00000503042	5:1340986_C_G	0.225968	26
5p15.33	eQTL_GTEx.testis_tx.nominal.sorted..txt	GWAS, ENST00000503042	5:1347013_C_T	0.005826	26
5p15.33	eQTL_GTEx.colon_transverse_tx.nominal.sorted..txt	GWAS, ENST00000503042	5:1311578_C_T	0.0045222	23
5p15.33	eQTL_GTEx.colon_transverse_tx.nominal.sorted..txt	GWAS, ENST00000503042	5:1312342_A_G	0.00416399	23
5p15.33	eQTL_GTEx.colon_transverse_tx.nominal.sorted..txt	GWAS, ENST00000503042	5:1312820_C_T	0.00411207	23
5p15.33	eQTL_GTEx.colon_transverse_tx.nominal.sorted..txt	GWAS, ENST00000503042	5:1315545_A_G	0.00220617	23
5p15.33	eQTL_GTEx.colon_transverse_tx.nominal.sorted..txt	GWAS, ENST00000503042	5:1320132_A_G	0.00475778	23
5p15.33	eQTL_GTEx.colon_transverse_tx.nominal.sorted..txt	GWAS, ENST00000503042	5:1321972_C_T	0.0308193	23
5p15.33	eQTL_GTEx.colon_transverse_tx.nominal.sorted..txt	GWAS, ENST00000503042	5:1324006_A_G	0.0014414	23
5p15.33	eQTL_GTEx.colon_transverse_tx.nominal.sorted..txt	GWAS, ENST00000503042	5:1325475_C_T	0.0299466	23
5p15.33	eQTL_GTEx.colon_transverse_tx.nominal.sorted..txt	GWAS, ENST00000503042	5:1325652_A_G	0.0622403	23
5p15.33	eQTL_GTEx.colon_transverse_tx.nominal.sorted..txt	GWAS, ENST00000503042	5:1325688_A_G	0.12281	23
5p15.33	eQTL_GTEx.colon_transverse_tx.nominal.sorted..txt	GWAS, ENST00000503042	5:1330138_C_T	0.0791256	23
5p15.33	eQTL_GTEx.colon_transverse_tx.nominal.sorted..txt	GWAS, ENST00000503042	5:1330725_C_T	0.0848326	23
5p15.33	eQTL_GTEx.colon_transverse_tx.nominal.sorted..txt	GWAS, ENST00000503042	5:1331104_A_G	0.0967286	23
5p15.33	eQTL_GTEx.colon_transverse_tx.nominal.sorted..txt	GWAS, ENST00000503042	5:1336106_C_T	0.0455506	23
5p15.33	eQTL_GTEx.colon_transverse_tx.nominal.sorted..txt	GWAS, ENST00000503042	5:1336128_A_G	0.0765739	23
5p15.33	eQTL_GTEx.colon_transverse_tx.nominal.sorted..txt	GWAS, ENST00000503042	5:1336344_C_T	0.0731429	23
5p15.33	eQTL_GTEx.colon_transverse_tx.nominal.sorted..txt	GWAS, ENST00000503042	5:1336955_C_T	0.0444351	23
5p15.33	eQTL_GTEx.colon_transverse_tx.nominal.sorted..txt	GWAS, ENST00000503042	5:1336991_A_T	0.0762005	23
5p15.33	eQTL_GTEx.colon_transverse_tx.nominal.sorted..txt	GWAS, ENST00000503042	5:1337791_A_T	0.040888	23
5p15.33	eQTL_GTEx.colon_transverse_tx.nominal.sorted..txt	GWAS, ENST00000503042	5:1340986_C_G	0.0169759	23
5p15.33	eQTL_GTEx.colon_transverse_tx.nominal.sorted..txt	GWAS, ENST00000503042	5:1344343_A_G	0.0617632	23
5p15.33	eQTL_GTEx.colon_transverse_tx.nominal.sorted..txt	GWAS, ENST00000503042	5:1346188_C_G	0.00124316	23
5p15.33	eQTL_GTEx.colon_transverse_tx.nominal.sorted..txt	GWAS, ENST00000503042	5:1347013_C_T	0.0265604	23
5p15.33	eQTL_Schmiedel_2018.Th2_memory_txrev.nominal.sorted..txt	GWAS, ENSG00000049656.grp_1.contained.ENST00000507195, ENSG00000049656.grp_1.contained.ENST00000511268, ENSG00000049656.grp_2.contained.ENST00000507195, ENSG00000049656.grp_2.contained.ENST00000511268	5:1317705_A_G	0.222169	5
5p15.33	eQTL_Schmiedel_2018.Th2_memory_txrev.nominal.sorted..txt	GWAS, ENSG00000049656.grp_1.contained.ENST00000507195, ENSG00000049656.grp_1.contained.ENST00000511268, ENSG00000049656.grp_2.contained.ENST00000507195, ENSG00000049656.grp_2.contained.ENST00000511268	5:1322353_A_G	0.42367	5
5p15.33	eQTL_Schmiedel_2018.Th2_memory_txrev.nominal.sorted..txt	GWAS, ENSG00000049656.grp_1.contained.ENST00000507195, ENSG00000049656.grp_1.contained.ENST00000511268, ENSG00000049656.grp_2.contained.ENST00000507195, ENSG00000049656.grp_2.contained.ENST00000511268	5:1324006_A_G	0.301852	5
5p15.33	eQTL_Schmiedel_2018.Th2_memory_txrev.nominal.sorted..txt	GWAS, ENSG00000049656.grp_1.contained.ENST00000507195, ENSG00000049656.grp_1.contained.ENST00000511268, ENSG00000049656.grp_2.contained.ENST00000507195, ENSG00000049656.grp_2.contained.ENST00000511268	5:1336063_A_T	0.0260562	5
5p15.33	eQTL_Schmiedel_2018.Th2_memory_txrev.nominal.sorted..txt	GWAS, ENSG00000049656.grp_1.contained.ENST00000507195, ENSG00000049656.grp_1.contained.ENST00000511268, ENSG00000049656.grp_2.contained.ENST00000507195, ENSG00000049656.grp_2.contained.ENST00000511268	5:1342599_A_C	0.0167963	5
5p15.33	eQTL_GTEx.liver_tx.nominal.sorted..txt	GWAS, ENST00000511268	5:1311578_C_T	0.00167382	28
5p15.33	eQTL_GTEx.liver_tx.nominal.sorted..txt	GWAS, ENST00000511268	5:1311905_C_T	0.00241451	28
5p15.33	eQTL_GTEx.liver_tx.nominal.sorted..txt	GWAS, ENST00000511268	5:1312342_A_G	0.0052592	28
5p15.33	eQTL_GTEx.liver_tx.nominal.sorted..txt	GWAS, ENST00000511268	5:1312820_C_T	0.0025802	28
5p15.33	eQTL_GTEx.liver_tx.nominal.sorted..txt	GWAS, ENST00000511268	5:1313586_A_G	0.00216112	28
5p15.33	eQTL_GTEx.liver_tx.nominal.sorted..txt	GWAS, ENST00000511268	5:1317705_A_G	0.0131005	28
5p15.33	eQTL_GTEx.liver_tx.nominal.sorted..txt	GWAS, ENST00000511268	5:1321972_C_T	0.0258417	28
5p15.33	eQTL_GTEx.liver_tx.nominal.sorted..txt	GWAS, ENST00000511268	5:1322353_A_G	0.0477816	28
5p15.33	eQTL_GTEx.liver_tx.nominal.sorted..txt	GWAS, ENST00000511268	5:1324006_A_G	0.0500375	28
5p15.33	eQTL_GTEx.liver_tx.nominal.sorted..txt	GWAS, ENST00000511268	5:1325475_C_T	0.0070693	28
5p15.33	eQTL_GTEx.liver_tx.nominal.sorted..txt	GWAS, ENST00000511268	5:1325652_A_G	0.0146926	28
5p15.33	eQTL_GTEx.liver_tx.nominal.sorted..txt	GWAS, ENST00000511268	5:1325688_A_G	0.0175086	28
5p15.33	eQTL_GTEx.liver_tx.nominal.sorted..txt	GWAS, ENST00000511268	5:1330138_C_T	0.0186787	28
5p15.33	eQTL_GTEx.liver_tx.nominal.sorted..txt	GWAS, ENST00000511268	5:1330725_C_T	0.0200258	28
5p15.33	eQTL_GTEx.liver_tx.nominal.sorted..txt	GWAS, ENST00000511268	5:1331104_A_G	0.0228341	28
5p15.33	eQTL_GTEx.liver_tx.nominal.sorted..txt	GWAS, ENST00000511268	5:1336063_A_T	0.0461827	28
5p15.33	eQTL_GTEx.liver_tx.nominal.sorted..txt	GWAS, ENST00000511268	5:1336106_C_T	0.00176063	28
5p15.33	eQTL_GTEx.liver_tx.nominal.sorted..txt	GWAS, ENST00000511268	5:1336128_A_G	0.0180763	28
5p15.33	eQTL_GTEx.liver_tx.nominal.sorted..txt	GWAS, ENST00000511268	5:1336344_C_T	0.0172663	28
5p15.33	eQTL_GTEx.liver_tx.nominal.sorted..txt	GWAS, ENST00000511268	5:1336511_A_T	0.0401429	28
5p15.33	eQTL_GTEx.liver_tx.nominal.sorted..txt	GWAS, ENST00000511268	5:1336955_C_T	0.00171752	28
5p15.33	eQTL_GTEx.liver_tx.nominal.sorted..txt	GWAS, ENST00000511268	5:1336991_A_T	0.0179881	28
5p15.33	eQTL_GTEx.liver_tx.nominal.sorted..txt	GWAS, ENST00000511268	5:1337791_A_T	0.00200353	28
5p15.33	eQTL_GTEx.liver_tx.nominal.sorted..txt	GWAS, ENST00000511268	5:1340986_C_G	0.0138382	28
5p15.33	eQTL_GTEx.liver_tx.nominal.sorted..txt	GWAS, ENST00000511268	5:1342599_A_C	0.112144	28
5p15.33	eQTL_GTEx.liver_tx.nominal.sorted..txt	GWAS, ENST00000511268	5:1344343_A_G	0.272474	28
5p15.33	eQTL_GTEx.liver_tx.nominal.sorted..txt	GWAS, ENST00000511268	5:1347013_C_T	0.175813	28
5p15.33	eQTL_GTEx.liver_tx.nominal.sorted..txt	GWAS, ENST00000511268	5:1348683_A_T	0.020156	28
5p15.33	eQTL_Schmiedel_2018.Th1_memory_ge.nominal.sorted..txt	GWAS, ENSG00000049656	5:1320132_A_G	0.018345	20
5p15.33	eQTL_Schmiedel_2018.Th1_memory_ge.nominal.sorted..txt	GWAS, ENSG00000049656	5:1322353_A_G	0.00193466	20
5p15.33	eQTL_Schmiedel_2018.Th1_memory_ge.nominal.sorted..txt	GWAS, ENSG00000049656	5:1325475_C_T	0.00698105	20
5p15.33	eQTL_Schmiedel_2018.Th1_memory_ge.nominal.sorted..txt	GWAS, ENSG00000049656	5:1325688_A_G	0.015888	20
5p15.33	eQTL_Schmiedel_2018.Th1_memory_ge.nominal.sorted..txt	GWAS, ENSG00000049656	5:1330138_C_T	0.0216519	20
5p15.33	eQTL_Schmiedel_2018.Th1_memory_ge.nominal.sorted..txt	GWAS, ENSG00000049656	5:1330725_C_T	0.0245148	20
5p15.33	eQTL_Schmiedel_2018.Th1_memory_ge.nominal.sorted..txt	GWAS, ENSG00000049656	5:1331104_A_G	0.0287993	20
5p15.33	eQTL_Schmiedel_2018.Th1_memory_ge.nominal.sorted..txt	GWAS, ENSG00000049656	5:1336106_C_T	0.0394808	20
5p15.33	eQTL_Schmiedel_2018.Th1_memory_ge.nominal.sorted..txt	GWAS, ENSG00000049656	5:1336128_A_G	0.0330373	20
5p15.33	eQTL_Schmiedel_2018.Th1_memory_ge.nominal.sorted..txt	GWAS, ENSG00000049656	5:1336344_C_T	0.0320054	20
5p15.33	eQTL_Schmiedel_2018.Th1_memory_ge.nominal.sorted..txt	GWAS, ENSG00000049656	5:1336955_C_T	0.0409384	20
5p15.33	eQTL_Schmiedel_2018.Th1_memory_ge.nominal.sorted..txt	GWAS, ENSG00000049656	5:1336991_A_T	0.0348518	20
5p15.33	eQTL_Schmiedel_2018.Th1_memory_ge.nominal.sorted..txt	GWAS, ENSG00000049656	5:1337791_A_T	0.0396912	20
5p15.33	eQTL_Schmiedel_2018.Th1_memory_ge.nominal.sorted..txt	GWAS, ENSG00000049656	5:1340986_C_G	0.010936	20
5p15.33	eQTL_Schmiedel_2018.Th1_memory_ge.nominal.sorted..txt	GWAS, ENSG00000049656	5:1342599_A_C	0.00450302	20
5p15.33	eQTL_Schmiedel_2018.Th1_memory_ge.nominal.sorted..txt	GWAS, ENSG00000049656	5:1344343_A_G	0.564983	20
5p15.33	eQTL_Schmiedel_2018.Th1_memory_ge.nominal.sorted..txt	GWAS, ENSG00000049656	5:1345359_A_G	0.00257562	20
5p15.33	eQTL_Schmiedel_2018.Th1_memory_ge.nominal.sorted..txt	GWAS, ENSG00000049656	5:1347013_C_T	0.0639713	20
5p15.33	eQTL_Schmiedel_2018.Th1_memory_ge.nominal.sorted..txt	GWAS, ENSG00000049656	5:1348683_A_T	0.00274235	20
5p15.33	eQTL_Schmiedel_2018.Th1_memory_ge.nominal.sorted..txt	GWAS, ENSG00000049656	5:1349420_A_G	0.0024039	20
5p15.33	eQTL_Schmiedel_2018.NK-cell_naive_txrev.nominal.sorted..txt	GWAS, ENSG00000049656.grp_1.contained.ENST00000507195, ENSG00000049656.grp_1.contained.ENST00000511268, ENSG00000049656.grp_2.contained.ENST00000507195, ENSG00000049656.grp_2.contained.ENST00000511268	5:1317705_A_G	0.0948345	7
5p15.33	eQTL_Schmiedel_2018.NK-cell_naive_txrev.nominal.sorted..txt	GWAS, ENSG00000049656.grp_1.contained.ENST00000507195, ENSG00000049656.grp_1.contained.ENST00000511268, ENSG00000049656.grp_2.contained.ENST00000507195, ENSG00000049656.grp_2.contained.ENST00000511268	5:1322353_A_G	0.0708347	7
5p15.33	eQTL_Schmiedel_2018.NK-cell_naive_txrev.nominal.sorted..txt	GWAS, ENSG00000049656.grp_1.contained.ENST00000507195, ENSG00000049656.grp_1.contained.ENST00000511268, ENSG00000049656.grp_2.contained.ENST00000507195, ENSG00000049656.grp_2.contained.ENST00000511268	5:1324006_A_G	0.0224176	7
5p15.33	eQTL_Schmiedel_2018.NK-cell_naive_txrev.nominal.sorted..txt	GWAS, ENSG00000049656.grp_1.contained.ENST00000507195, ENSG00000049656.grp_1.contained.ENST00000511268, ENSG00000049656.grp_2.contained.ENST00000507195, ENSG00000049656.grp_2.contained.ENST00000511268	5:1336063_A_T	0.136189	7
5p15.33	eQTL_Schmiedel_2018.NK-cell_naive_txrev.nominal.sorted..txt	GWAS, ENSG00000049656.grp_1.contained.ENST00000507195, ENSG00000049656.grp_1.contained.ENST00000511268, ENSG00000049656.grp_2.contained.ENST00000507195, ENSG00000049656.grp_2.contained.ENST00000511268	5:1336511_A_T	0.0490978	7
5p15.33	eQTL_Schmiedel_2018.NK-cell_naive_txrev.nominal.sorted..txt	GWAS, ENSG00000049656.grp_1.contained.ENST00000507195, ENSG00000049656.grp_1.contained.ENST00000511268, ENSG00000049656.grp_2.contained.ENST00000507195, ENSG00000049656.grp_2.contained.ENST00000511268	5:1342599_A_C	0.563313	7
5p15.33	eQTL_Schmiedel_2018.NK-cell_naive_txrev.nominal.sorted..txt	GWAS, ENSG00000049656.grp_1.contained.ENST00000507195, ENSG00000049656.grp_1.contained.ENST00000511268, ENSG00000049656.grp_2.contained.ENST00000507195, ENSG00000049656.grp_2.contained.ENST00000511268	5:1347013_C_T	0.0617924	7
5p15.33	eQTL_Alasoo_2018.macrophage_IFNg+Salmonella_tx.nominal.sorted..txt	GWAS, ENST00000511268	5:1311578_C_T	0.0986102	30
5p15.33	eQTL_Alasoo_2018.macrophage_IFNg+Salmonella_tx.nominal.sorted..txt	GWAS, ENST00000511268	5:1311905_C_T	0.0428529	30
5p15.33	eQTL_Alasoo_2018.macrophage_IFNg+Salmonella_tx.nominal.sorted..txt	GWAS, ENST00000511268	5:1312342_A_G	0.0931013	30
5p15.33	eQTL_Alasoo_2018.macrophage_IFNg+Salmonella_tx.nominal.sorted..txt	GWAS, ENST00000511268	5:1312820_C_T	0.133439	30
5p15.33	eQTL_Alasoo_2018.macrophage_IFNg+Salmonella_tx.nominal.sorted..txt	GWAS, ENST00000511268	5:1313586_A_G	0.0402749	30
5p15.33	eQTL_Alasoo_2018.macrophage_IFNg+Salmonella_tx.nominal.sorted..txt	GWAS, ENST00000511268	5:1313894_C_T	0.0303755	30
5p15.33	eQTL_Alasoo_2018.macrophage_IFNg+Salmonella_tx.nominal.sorted..txt	GWAS, ENST00000511268	5:1315228_A_G	0.0421757	30
5p15.33	eQTL_Alasoo_2018.macrophage_IFNg+Salmonella_tx.nominal.sorted..txt	GWAS, ENST00000511268	5:1315545_A_G	0.0746845	30
5p15.33	eQTL_Alasoo_2018.macrophage_IFNg+Salmonella_tx.nominal.sorted..txt	GWAS, ENST00000511268	5:1320132_A_G	0.00563769	30
5p15.33	eQTL_Alasoo_2018.macrophage_IFNg+Salmonella_tx.nominal.sorted..txt	GWAS, ENST00000511268	5:1321972_C_T	0.00871751	30
5p15.33	eQTL_Alasoo_2018.macrophage_IFNg+Salmonella_tx.nominal.sorted..txt	GWAS, ENST00000511268	5:1322353_A_G	0.00497957	30
5p15.33	eQTL_Alasoo_2018.macrophage_IFNg+Salmonella_tx.nominal.sorted..txt	GWAS, ENST00000511268	5:1324006_A_G	0.00535516	30
5p15.33	eQTL_Alasoo_2018.macrophage_IFNg+Salmonella_tx.nominal.sorted..txt	GWAS, ENST00000511268	5:1325475_C_T	0.00709663	30
5p15.33	eQTL_Alasoo_2018.macrophage_IFNg+Salmonella_tx.nominal.sorted..txt	GWAS, ENST00000511268	5:1325688_A_G	0.0180994	30
5p15.33	eQTL_Alasoo_2018.macrophage_IFNg+Salmonella_tx.nominal.sorted..txt	GWAS, ENST00000511268	5:1330138_C_T	0.0184991	30
5p15.33	eQTL_Alasoo_2018.macrophage_IFNg+Salmonella_tx.nominal.sorted..txt	GWAS, ENST00000511268	5:1330725_C_T	0.0197556	30
5p15.33	eQTL_Alasoo_2018.macrophage_IFNg+Salmonella_tx.nominal.sorted..txt	GWAS, ENST00000511268	5:1331104_A_G	0.0226097	30
5p15.33	eQTL_Alasoo_2018.macrophage_IFNg+Salmonella_tx.nominal.sorted..txt	GWAS, ENST00000511268	5:1336063_A_T	0.00474852	30
5p15.33	eQTL_Alasoo_2018.macrophage_IFNg+Salmonella_tx.nominal.sorted..txt	GWAS, ENST00000511268	5:1336106_C_T	0.0217843	30
5p15.33	eQTL_Alasoo_2018.macrophage_IFNg+Salmonella_tx.nominal.sorted..txt	GWAS, ENST00000511268	5:1336128_A_G	0.0173374	30
5p15.33	eQTL_Alasoo_2018.macrophage_IFNg+Salmonella_tx.nominal.sorted..txt	GWAS, ENST00000511268	5:1336344_C_T	0.0165468	30
5p15.33	eQTL_Alasoo_2018.macrophage_IFNg+Salmonella_tx.nominal.sorted..txt	GWAS, ENST00000511268	5:1336511_A_T	0.00304907	30
5p15.33	eQTL_Alasoo_2018.macrophage_IFNg+Salmonella_tx.nominal.sorted..txt	GWAS, ENST00000511268	5:1336955_C_T	0.021248	30
5p15.33	eQTL_Alasoo_2018.macrophage_IFNg+Salmonella_tx.nominal.sorted..txt	GWAS, ENST00000511268	5:1336991_A_T	0.0172723	30
5p15.33	eQTL_Alasoo_2018.macrophage_IFNg+Salmonella_tx.nominal.sorted..txt	GWAS, ENST00000511268	5:1337791_A_T	0.0194909	30
5p15.33	eQTL_Alasoo_2018.macrophage_IFNg+Salmonella_tx.nominal.sorted..txt	GWAS, ENST00000511268	5:1340986_C_G	0.0127493	30
5p15.33	eQTL_Alasoo_2018.macrophage_IFNg+Salmonella_tx.nominal.sorted..txt	GWAS, ENST00000511268	5:1342599_A_C	0.0145605	30
5p15.33	eQTL_Alasoo_2018.macrophage_IFNg+Salmonella_tx.nominal.sorted..txt	GWAS, ENST00000511268	5:1344343_A_G	0.0714878	30
5p15.33	eQTL_Alasoo_2018.macrophage_IFNg+Salmonella_tx.nominal.sorted..txt	GWAS, ENST00000511268	5:1347013_C_T	0.102248	30
5p15.33	eQTL_Alasoo_2018.macrophage_IFNg+Salmonella_tx.nominal.sorted..txt	GWAS, ENST00000511268	5:1348683_A_T	0.00337156	30
5p15.33	eQTL_Schmiedel_2018.Th2_memory_ge.nominal.sorted..txt	GWAS, ENSG00000049656	5:1320132_A_G	0.0125763	22
5p15.33	eQTL_Schmiedel_2018.Th2_memory_ge.nominal.sorted..txt	GWAS, ENSG00000049656	5:1321972_C_T	0.00434929	22
5p15.33	eQTL_Schmiedel_2018.Th2_memory_ge.nominal.sorted..txt	GWAS, ENSG00000049656	5:1322353_A_G	0.00147858	22
5p15.33	eQTL_Schmiedel_2018.Th2_memory_ge.nominal.sorted..txt	GWAS, ENSG00000049656	5:1325475_C_T	0.00849459	22
5p15.33	eQTL_Schmiedel_2018.Th2_memory_ge.nominal.sorted..txt	GWAS, ENSG00000049656	5:1325688_A_G	0.0221479	22
5p15.33	eQTL_Schmiedel_2018.Th2_memory_ge.nominal.sorted..txt	GWAS, ENSG00000049656	5:1330138_C_T	0.0314751	22
5p15.33	eQTL_Schmiedel_2018.Th2_memory_ge.nominal.sorted..txt	GWAS, ENSG00000049656	5:1330725_C_T	0.0354876	22
5p15.33	eQTL_Schmiedel_2018.Th2_memory_ge.nominal.sorted..txt	GWAS, ENSG00000049656	5:1331104_A_G	0.0415237	22
5p15.33	eQTL_Schmiedel_2018.Th2_memory_ge.nominal.sorted..txt	GWAS, ENSG00000049656	5:1336063_A_T	0.00161476	22
5p15.33	eQTL_Schmiedel_2018.Th2_memory_ge.nominal.sorted..txt	GWAS, ENSG00000049656	5:1336106_C_T	0.0790912	22
5p15.33	eQTL_Schmiedel_2018.Th2_memory_ge.nominal.sorted..txt	GWAS, ENSG00000049656	5:1336128_A_G	0.045075	22
5p15.33	eQTL_Schmiedel_2018.Th2_memory_ge.nominal.sorted..txt	GWAS, ENSG00000049656	5:1336344_C_T	0.0435083	22
5p15.33	eQTL_Schmiedel_2018.Th2_memory_ge.nominal.sorted..txt	GWAS, ENSG00000049656	5:1336511_A_T	0.00147533	22
5p15.33	eQTL_Schmiedel_2018.Th2_memory_ge.nominal.sorted..txt	GWAS, ENSG00000049656	5:1336955_C_T	0.0810007	22
5p15.33	eQTL_Schmiedel_2018.Th2_memory_ge.nominal.sorted..txt	GWAS, ENSG00000049656	5:1336991_A_T	0.0471665	22
5p15.33	eQTL_Schmiedel_2018.Th2_memory_ge.nominal.sorted..txt	GWAS, ENSG00000049656	5:1337791_A_T	0.0736842	22
5p15.33	eQTL_Schmiedel_2018.Th2_memory_ge.nominal.sorted..txt	GWAS, ENSG00000049656	5:1340986_C_G	0.0332048	22
5p15.33	eQTL_Schmiedel_2018.Th2_memory_ge.nominal.sorted..txt	GWAS, ENSG00000049656	5:1342599_A_C	0.00515437	22
5p15.33	eQTL_Schmiedel_2018.Th2_memory_ge.nominal.sorted..txt	GWAS, ENSG00000049656	5:1344343_A_G	0.343176	22
5p15.33	eQTL_Schmiedel_2018.Th2_memory_ge.nominal.sorted..txt	GWAS, ENSG00000049656	5:1347013_C_T	0.0733885	22
5p15.33	eQTL_Schmiedel_2018.Th2_memory_ge.nominal.sorted..txt	GWAS, ENSG00000049656	5:1348683_A_T	0.00353957	22
5p15.33	eQTL_Schmiedel_2018.Th2_memory_ge.nominal.sorted..txt	GWAS, ENSG00000049656	5:1349420_A_G	0.00285692	22
5p15.33	eQTL_Lepik_2017.blood_txrev.nominal.sorted..txt	GWAS, ENSG00000049656.grp_1.contained.ENST00000503042, ENSG00000049656.grp_2.contained.ENST00000503042	5:1325652_A_G	0.0280374	12
5p15.33	eQTL_Lepik_2017.blood_txrev.nominal.sorted..txt	GWAS, ENSG00000049656.grp_1.contained.ENST00000503042, ENSG00000049656.grp_2.contained.ENST00000503042	5:1325688_A_G	0.033411	12
5p15.33	eQTL_Lepik_2017.blood_txrev.nominal.sorted..txt	GWAS, ENSG00000049656.grp_1.contained.ENST00000503042, ENSG00000049656.grp_2.contained.ENST00000503042	5:1330138_C_T	0.0356437	12
5p15.33	eQTL_Lepik_2017.blood_txrev.nominal.sorted..txt	GWAS, ENSG00000049656.grp_1.contained.ENST00000503042, ENSG00000049656.grp_2.contained.ENST00000503042	5:1330725_C_T	0.0277832	12
5p15.33	eQTL_Lepik_2017.blood_txrev.nominal.sorted..txt	GWAS, ENSG00000049656.grp_1.contained.ENST00000503042, ENSG00000049656.grp_2.contained.ENST00000503042	5:1331104_A_G	0.0435733	12
5p15.33	eQTL_Lepik_2017.blood_txrev.nominal.sorted..txt	GWAS, ENSG00000049656.grp_1.contained.ENST00000503042, ENSG00000049656.grp_2.contained.ENST00000503042	5:1332962_A_G	0.0205638	12
5p15.33	eQTL_Lepik_2017.blood_txrev.nominal.sorted..txt	GWAS, ENSG00000049656.grp_1.contained.ENST00000503042, ENSG00000049656.grp_2.contained.ENST00000503042	5:1336106_C_T	0.00751642	12
5p15.33	eQTL_Lepik_2017.blood_txrev.nominal.sorted..txt	GWAS, ENSG00000049656.grp_1.contained.ENST00000503042, ENSG00000049656.grp_2.contained.ENST00000503042	5:1336128_A_G	0.00585593	12
5p15.33	eQTL_Lepik_2017.blood_txrev.nominal.sorted..txt	GWAS, ENSG00000049656.grp_1.contained.ENST00000503042, ENSG00000049656.grp_2.contained.ENST00000503042	5:1336344_C_T	0.00559355	12
5p15.33	eQTL_Lepik_2017.blood_txrev.nominal.sorted..txt	GWAS, ENSG00000049656.grp_1.contained.ENST00000503042, ENSG00000049656.grp_2.contained.ENST00000503042	5:1337791_A_T	0.637066	12
5p15.33	eQTL_Lepik_2017.blood_txrev.nominal.sorted..txt	GWAS, ENSG00000049656.grp_1.contained.ENST00000503042, ENSG00000049656.grp_2.contained.ENST00000503042	5:1340986_C_G	0.0277721	12
5p15.33	eQTL_Lepik_2017.blood_txrev.nominal.sorted..txt	GWAS, ENSG00000049656.grp_1.contained.ENST00000503042, ENSG00000049656.grp_2.contained.ENST00000503042	5:1344343_A_G	0.121126	12
5p15.33	eQTL_GTEx.muscle_tx.nominal.sorted..txt	GWAS, ENST00000511268	5:1317705_A_G	0.0151793	5
5p15.33	eQTL_GTEx.muscle_tx.nominal.sorted..txt	GWAS, ENST00000511268	5:1324006_A_G	0.0779056	5
5p15.33	eQTL_GTEx.muscle_tx.nominal.sorted..txt	GWAS, ENST00000511268	5:1336063_A_T	0.226526	5
5p15.33	eQTL_GTEx.muscle_tx.nominal.sorted..txt	GWAS, ENST00000511268	5:1336511_A_T	0.00243771	5
5p15.33	eQTL_GTEx.muscle_tx.nominal.sorted..txt	GWAS, ENST00000511268	5:1342599_A_C	0.668338	5
5p15.33	eQTL_GTEx.skin_not_sun_exposed_exon.nominal.sorted..txt	GWAS, ENSG00000049656.14_5_1320208_1320614	5:1320132_A_G	0.00706476	13
5p15.33	eQTL_GTEx.skin_not_sun_exposed_exon.nominal.sorted..txt	GWAS, ENSG00000049656.14_5_1320208_1320614	5:1321972_C_T	0.00782768	13
5p15.33	eQTL_GTEx.skin_not_sun_exposed_exon.nominal.sorted..txt	GWAS, ENSG00000049656.14_5_1320208_1320614	5:1325475_C_T	0.0435272	13
5p15.33	eQTL_GTEx.skin_not_sun_exposed_exon.nominal.sorted..txt	GWAS, ENSG00000049656.14_5_1320208_1320614	5:1325652_A_G	0.132036	13
5p15.33	eQTL_GTEx.skin_not_sun_exposed_exon.nominal.sorted..txt	GWAS, ENSG00000049656.14_5_1320208_1320614	5:1325688_A_G	0.0789885	13
5p15.33	eQTL_GTEx.skin_not_sun_exposed_exon.nominal.sorted..txt	GWAS, ENSG00000049656.14_5_1320208_1320614	5:1330138_C_T	0.115009	13
5p15.33	eQTL_GTEx.skin_not_sun_exposed_exon.nominal.sorted..txt	GWAS, ENSG00000049656.14_5_1320208_1320614	5:1330725_C_T	0.0791049	13
5p15.33	eQTL_GTEx.skin_not_sun_exposed_exon.nominal.sorted..txt	GWAS, ENSG00000049656.14_5_1320208_1320614	5:1331104_A_G	0.0901978	13
5p15.33	eQTL_GTEx.skin_not_sun_exposed_exon.nominal.sorted..txt	GWAS, ENSG00000049656.14_5_1320208_1320614	5:1336128_A_G	0.1113	13
5p15.33	eQTL_GTEx.skin_not_sun_exposed_exon.nominal.sorted..txt	GWAS, ENSG00000049656.14_5_1320208_1320614	5:1336344_C_T	0.106313	13
5p15.33	eQTL_GTEx.skin_not_sun_exposed_exon.nominal.sorted..txt	GWAS, ENSG00000049656.14_5_1320208_1320614	5:1336991_A_T	0.110757	13
5p15.33	eQTL_GTEx.skin_not_sun_exposed_exon.nominal.sorted..txt	GWAS, ENSG00000049656.14_5_1320208_1320614	5:1340986_C_G	0.041746	13
5p15.33	eQTL_GTEx.skin_not_sun_exposed_exon.nominal.sorted..txt	GWAS, ENSG00000049656.14_5_1320208_1320614	5:1344343_A_G	0.0699041	13
5p15.33	eQTL_GTEx.brain_nucleus_accumbens_tx.nominal.sorted..txt	GWAS, ENST00000511268	5:1311905_C_T	0.00143062	29
5p15.33	eQTL_GTEx.brain_nucleus_accumbens_tx.nominal.sorted..txt	GWAS, ENST00000511268	5:1312820_C_T	0.00324246	29
5p15.33	eQTL_GTEx.brain_nucleus_accumbens_tx.nominal.sorted..txt	GWAS, ENST00000511268	5:1315545_A_G	0.0014411	29
5p15.33	eQTL_GTEx.brain_nucleus_accumbens_tx.nominal.sorted..txt	GWAS, ENST00000511268	5:1317705_A_G	0.00373009	29
5p15.33	eQTL_GTEx.brain_nucleus_accumbens_tx.nominal.sorted..txt	GWAS, ENST00000511268	5:1320132_A_G	0.00276181	29
5p15.33	eQTL_GTEx.brain_nucleus_accumbens_tx.nominal.sorted..txt	GWAS, ENST00000511268	5:1321972_C_T	0.0409404	29
5p15.33	eQTL_GTEx.brain_nucleus_accumbens_tx.nominal.sorted..txt	GWAS, ENST00000511268	5:1322353_A_G	0.00380518	29
5p15.33	eQTL_GTEx.brain_nucleus_accumbens_tx.nominal.sorted..txt	GWAS, ENST00000511268	5:1324006_A_G	0.00561503	29
5p15.33	eQTL_GTEx.brain_nucleus_accumbens_tx.nominal.sorted..txt	GWAS, ENST00000511268	5:1325475_C_T	0.00333573	29
5p15.33	eQTL_GTEx.brain_nucleus_accumbens_tx.nominal.sorted..txt	GWAS, ENST00000511268	5:1325652_A_G	0.00693289	29
5p15.33	eQTL_GTEx.brain_nucleus_accumbens_tx.nominal.sorted..txt	GWAS, ENST00000511268	5:1325688_A_G	0.00826165	29
5p15.33	eQTL_GTEx.brain_nucleus_accumbens_tx.nominal.sorted..txt	GWAS, ENST00000511268	5:1330138_C_T	0.00881374	29
5p15.33	eQTL_GTEx.brain_nucleus_accumbens_tx.nominal.sorted..txt	GWAS, ENST00000511268	5:1330725_C_T	0.00944943	29
5p15.33	eQTL_GTEx.brain_nucleus_accumbens_tx.nominal.sorted..txt	GWAS, ENST00000511268	5:1331104_A_G	0.0107745	29
5p15.33	eQTL_GTEx.brain_nucleus_accumbens_tx.nominal.sorted..txt	GWAS, ENST00000511268	5:1336063_A_T	0.00571881	29
5p15.33	eQTL_GTEx.brain_nucleus_accumbens_tx.nominal.sorted..txt	GWAS, ENST00000511268	5:1336106_C_T	0.00554383	29
5p15.33	eQTL_GTEx.brain_nucleus_accumbens_tx.nominal.sorted..txt	GWAS, ENST00000511268	5:1336128_A_G	0.0085295	29
5p15.33	eQTL_GTEx.brain_nucleus_accumbens_tx.nominal.sorted..txt	GWAS, ENST00000511268	5:1336344_C_T	0.00814732	29
5p15.33	eQTL_GTEx.brain_nucleus_accumbens_tx.nominal.sorted..txt	GWAS, ENST00000511268	5:1336511_A_T	0.00356806	29
5p15.33	eQTL_GTEx.brain_nucleus_accumbens_tx.nominal.sorted..txt	GWAS, ENST00000511268	5:1336955_C_T	0.00540807	29
5p15.33	eQTL_GTEx.brain_nucleus_accumbens_tx.nominal.sorted..txt	GWAS, ENST00000511268	5:1336991_A_T	0.00848791	29
5p15.33	eQTL_GTEx.brain_nucleus_accumbens_tx.nominal.sorted..txt	GWAS, ENST00000511268	5:1337791_A_T	0.00486306	29
5p15.33	eQTL_GTEx.brain_nucleus_accumbens_tx.nominal.sorted..txt	GWAS, ENST00000511268	5:1340986_C_G	0.00946552	29
5p15.33	eQTL_GTEx.brain_nucleus_accumbens_tx.nominal.sorted..txt	GWAS, ENST00000511268	5:1342599_A_C	0.0138869	29
5p15.33	eQTL_GTEx.brain_nucleus_accumbens_tx.nominal.sorted..txt	GWAS, ENST00000511268	5:1344343_A_G	0.0193667	29
5p15.33	eQTL_GTEx.brain_nucleus_accumbens_tx.nominal.sorted..txt	GWAS, ENST00000511268	5:1346188_C_G	0.00225041	29
5p15.33	eQTL_GTEx.brain_nucleus_accumbens_tx.nominal.sorted..txt	GWAS, ENST00000511268	5:1347013_C_T	0.768542	29
5p15.33	eQTL_GTEx.brain_nucleus_accumbens_tx.nominal.sorted..txt	GWAS, ENST00000511268	5:1348683_A_T	0.0115602	29
5p15.33	eQTL_GTEx.brain_nucleus_accumbens_tx.nominal.sorted..txt	GWAS, ENST00000511268	5:1349420_A_G	0.00486479	29
5p15.33	eQTL_GTEx.esophagus_gej_tx.nominal.sorted..txt	GWAS, ENST00000511268	5:1320132_A_G	0.02036	18
5p15.33	eQTL_GTEx.esophagus_gej_tx.nominal.sorted..txt	GWAS, ENST00000511268	5:1321972_C_T	0.0132591	18
5p15.33	eQTL_GTEx.esophagus_gej_tx.nominal.sorted..txt	GWAS, ENST00000511268	5:1322353_A_G	0.00267914	18
5p15.33	eQTL_GTEx.esophagus_gej_tx.nominal.sorted..txt	GWAS, ENST00000511268	5:1325475_C_T	0.0263859	18
5p15.33	eQTL_GTEx.esophagus_gej_tx.nominal.sorted..txt	GWAS, ENST00000511268	5:1325652_A_G	0.0548397	18
5p15.33	eQTL_GTEx.esophagus_gej_tx.nominal.sorted..txt	GWAS, ENST00000511268	5:1325688_A_G	0.256979	18
5p15.33	eQTL_GTEx.esophagus_gej_tx.nominal.sorted..txt	GWAS, ENST00000511268	5:1330138_C_T	0.0697173	18
5p15.33	eQTL_GTEx.esophagus_gej_tx.nominal.sorted..txt	GWAS, ENST00000511268	5:1330725_C_T	0.0332512	18
5p15.33	eQTL_GTEx.esophagus_gej_tx.nominal.sorted..txt	GWAS, ENST00000511268	5:1331104_A_G	0.037914	18
5p15.33	eQTL_GTEx.esophagus_gej_tx.nominal.sorted..txt	GWAS, ENST00000511268	5:1336128_A_G	0.067469	18
5p15.33	eQTL_GTEx.esophagus_gej_tx.nominal.sorted..txt	GWAS, ENST00000511268	5:1336344_C_T	0.0644459	18
5p15.33	eQTL_GTEx.esophagus_gej_tx.nominal.sorted..txt	GWAS, ENST00000511268	5:1336511_A_T	0.0123813	18
5p15.33	eQTL_GTEx.esophagus_gej_tx.nominal.sorted..txt	GWAS, ENST00000511268	5:1336991_A_T	0.06714	18
5p15.33	eQTL_GTEx.esophagus_gej_tx.nominal.sorted..txt	GWAS, ENST00000511268	5:1340986_C_G	0.048886	18
5p15.33	eQTL_GTEx.esophagus_gej_tx.nominal.sorted..txt	GWAS, ENST00000511268	5:1346188_C_G	0.00332329	18
5p15.33	eQTL_GTEx.esophagus_gej_tx.nominal.sorted..txt	GWAS, ENST00000511268	5:1347013_C_T	0.197139	18
5p15.33	eQTL_GTEx.esophagus_gej_tx.nominal.sorted..txt	GWAS, ENST00000511268	5:1348683_A_T	0.00362169	18
5p15.33	eQTL_GTEx.esophagus_gej_tx.nominal.sorted..txt	GWAS, ENST00000511268	5:1349420_A_G	0.0102873	18
5p15.33	eQTL_Schmiedel_2018.Th17_memory_ge.nominal.sorted..txt	GWAS, ENSG00000028310	5:1312820_C_T	0.00416038	29
5p15.33	eQTL_Schmiedel_2018.Th17_memory_ge.nominal.sorted..txt	GWAS, ENSG00000028310	5:1315228_A_G	0.00158355	29
5p15.33	eQTL_Schmiedel_2018.Th17_memory_ge.nominal.sorted..txt	GWAS, ENSG00000028310	5:1315545_A_G	0.0021847	29
5p15.33	eQTL_Schmiedel_2018.Th17_memory_ge.nominal.sorted..txt	GWAS, ENSG00000028310	5:1317705_A_G	0.0169144	29
5p15.33	eQTL_Schmiedel_2018.Th17_memory_ge.nominal.sorted..txt	GWAS, ENSG00000028310	5:1320132_A_G	0.0134673	29
5p15.33	eQTL_Schmiedel_2018.Th17_memory_ge.nominal.sorted..txt	GWAS, ENSG00000028310	5:1321972_C_T	0.00180305	29
5p15.33	eQTL_Schmiedel_2018.Th17_memory_ge.nominal.sorted..txt	GWAS, ENSG00000028310	5:1322353_A_G	0.0288107	29
5p15.33	eQTL_Schmiedel_2018.Th17_memory_ge.nominal.sorted..txt	GWAS, ENSG00000028310	5:1323097_C_T	0.0162707	29
5p15.33	eQTL_Schmiedel_2018.Th17_memory_ge.nominal.sorted..txt	GWAS, ENSG00000028310	5:1324006_A_G	0.0245933	29
5p15.33	eQTL_Schmiedel_2018.Th17_memory_ge.nominal.sorted..txt	GWAS, ENSG00000028310	5:1325475_C_T	0.0116157	29
5p15.33	eQTL_Schmiedel_2018.Th17_memory_ge.nominal.sorted..txt	GWAS, ENSG00000028310	5:1325688_A_G	0.0266217	29
5p15.33	eQTL_Schmiedel_2018.Th17_memory_ge.nominal.sorted..txt	GWAS, ENSG00000028310	5:1330138_C_T	0.0300114	29
5p15.33	eQTL_Schmiedel_2018.Th17_memory_ge.nominal.sorted..txt	GWAS, ENSG00000028310	5:1330725_C_T	0.0325787	29
5p15.33	eQTL_Schmiedel_2018.Th17_memory_ge.nominal.sorted..txt	GWAS, ENSG00000028310	5:1331104_A_G	0.0376821	29
5p15.33	eQTL_Schmiedel_2018.Th17_memory_ge.nominal.sorted..txt	GWAS, ENSG00000028310	5:1336063_A_T	0.0228262	29
5p15.33	eQTL_Schmiedel_2018.Th17_memory_ge.nominal.sorted..txt	GWAS, ENSG00000028310	5:1336106_C_T	0.0597878	29
5p15.33	eQTL_Schmiedel_2018.Th17_memory_ge.nominal.sorted..txt	GWAS, ENSG00000028310	5:1336128_A_G	0.032647	29
5p15.33	eQTL_Schmiedel_2018.Th17_memory_ge.nominal.sorted..txt	GWAS, ENSG00000028310	5:1336344_C_T	0.0312759	29
5p15.33	eQTL_Schmiedel_2018.Th17_memory_ge.nominal.sorted..txt	GWAS, ENSG00000028310	5:1336511_A_T	0.0218978	29
5p15.33	eQTL_Schmiedel_2018.Th17_memory_ge.nominal.sorted..txt	GWAS, ENSG00000028310	5:1336955_C_T	0.0591502	29
5p15.33	eQTL_Schmiedel_2018.Th17_memory_ge.nominal.sorted..txt	GWAS, ENSG00000028310	5:1336991_A_T	0.0328197	29
5p15.33	eQTL_Schmiedel_2018.Th17_memory_ge.nominal.sorted..txt	GWAS, ENSG00000028310	5:1337791_A_T	0.0527789	29
5p15.33	eQTL_Schmiedel_2018.Th17_memory_ge.nominal.sorted..txt	GWAS, ENSG00000028310	5:1340986_C_G	0.0661239	29
5p15.33	eQTL_Schmiedel_2018.Th17_memory_ge.nominal.sorted..txt	GWAS, ENSG00000028310	5:1342599_A_C	0.0586648	29
5p15.33	eQTL_Schmiedel_2018.Th17_memory_ge.nominal.sorted..txt	GWAS, ENSG00000028310	5:1344343_A_G	0.0877218	29
5p15.33	eQTL_Schmiedel_2018.Th17_memory_ge.nominal.sorted..txt	GWAS, ENSG00000028310	5:1345359_A_G	0.00256577	29
5p15.33	eQTL_Schmiedel_2018.Th17_memory_ge.nominal.sorted..txt	GWAS, ENSG00000028310	5:1347013_C_T	0.199333	29
5p15.33	eQTL_Schmiedel_2018.Th17_memory_ge.nominal.sorted..txt	GWAS, ENSG00000028310	5:1348683_A_T	0.00858841	29
5p15.33	eQTL_Schmiedel_2018.Th17_memory_ge.nominal.sorted..txt	GWAS, ENSG00000028310	5:1349420_A_G	0.00674071	29
5p15.33	eQTL_GTEx.thyroid_exon.nominal.sorted..txt	GWAS, ENSG00000049656.14_5_1323870_1324037	5:1311578_C_T	0.00621136	27
[truncated: 344 more rows]

## Sheet: ST4
Supplementary Table 4. GWAS catalog look-up results
Index SNP	chr	bp	snp_in_LD	PMID	Trait	Region	P
rs12603332	17	38066240	rs2290400	29348612	Acute_lymphoblastic_leukemia_(childhood)	17q21.1	1e-09
rs12603332	17	38069076	rs921650	29083406	Allergic_disease_(asthma,_hay_fever_or_eczema)	17q21.1	6e-30
rs12603332	17	38063738	rs62067034	27611488	Asthma_(childhood_onset)	17q21.1	5e-06
rs12603332	17	38089344	rs4794820	22561531	Asthma	17q21.1	1e-08
rs12603332	17	38068043	rs869402	29785011	Asthma_or_allergic_disease_(pleiotropy)	17q21.1	4e-17
rs12603332	17	38031164	rs11658278	30061737	Atrial_fibrillation	17q21.1	3e-11
rs12603332	17	38066240	rs2290400	27439200	Bronchial_hyperresponsiveness_in_asthma	17q21.1	3e-20
rs12603332	17	38051348	rs8067378	30412241	Cervical_cancer	17q21.1	3e-06
rs12603332	17	38066267	rs1008723	26362759	Dermatomyositis_or_juvenile_dermatomyositis	17q21.1	9e-06
rs12603332	17	38072402	rs8065777	30038396	Educational_attainment_(MTAG)	17q21.1	3e-08
rs12603332	17	38048244	rs9906951	30038396	Highest_math_class_taken_(MTAG)	17q21.1	2e-10
rs12603332	17	38069076	rs921650	27863252	Monocyte_percentage_of_white_cells	17q21.1	2e-31
rs12603332	17	38051348	rs8067378	22961000	Primary_biliary_cirrhosis	17q21.1	6e-14
rs12603332	17	38006333	rs8071789	27723758	Selective_IgA_deficiency	17q21.1	7e-07
rs12603332	17	38074031	rs9303280	23817569	Self-reported_allergy	17q21.1	9e-09
rs12603332	17	38066240	rs2290400	19430480	Type_1_diabetes	17q21.1	6e-13
rs12946510	17	37922259	rs907092	30787307	Adult_asthma	17q12	4e-12
rs12946510	17	38032188	rs12939457	30013184	Allergic_rhinitis	17q21.1	2e-17
rs12946510	17	38067020	rs4795400	27182965	Allergy	17q21.1	3e-15
rs12946510	17	38062196	rs2305480	24241537	Asthma_(childhood_onset)	17q21.1	6e-23
rs12946510	17	37910368	rs2941522	30552067	Asthma_(moderate_or_severe)	17q12	2e-12
rs12946510	17	38064405	rs11078927	28461288	Asthma	17q21.1	1e-12
rs12946510	17	37938047	rs10445308	26542096	Atopic_march	17q12	5e-08
rs12946510	17	38032680	rs35736272	26974007	Chronic_inflammatory_diseases_(ankylosing_spondylitis,_Crohn's_disease,_psoriasis,_primary_sclerosing_cholangitis,_ulcerative_colitis)_(pleiotropy)	17q21.1	6e-30
rs12946510	17	38057197	rs8069176	24315451	Fractional_exhaled_nitric_oxide_(childhood)	17q21.1	5e-06
rs12946510	17	38023745	rs4795397	26192919	Inflammatory_bowel_disease	17q21.1	8e-44
rs12946510	17	37976469	rs9303277	29403010	Lymphocyte_counts	17q21.1	2e-08
rs12946510	17	37912377	rs12946510	24076602	Multiple_sclerosis	17q12	3e-09
rs12946510	17	38040119	rs12232497	26301688	Pediatric_autoimmune_diseases	17q21.1	3e-07
rs12946510	17	37976469	rs9303277	28062665	Primary_biliary_cholangitis	17q21.1	8e-11
rs12946510	17	38073968	rs9303279	30595370	Respiratory_diseases	17q21.1	3e-57
rs12946510	17	38043649	rs12936409	24532676	Rheumatoid_arthritis_(ACPA-positive)	17q21.1	1e-10
rs12946510	17	38062196	rs2305480	23143596	Rheumatoid_arthritis	17q21.1	4e-09
rs12946510	17	37976469	rs9303277	23740937	Systemic_lupus_erythematosus_and_Systemic_sclerosis	17q21.1	7e-06
rs12946510	17	38040763	rs2872507	21829393	Type_1_diabetes	17q21.1	2e-06
rs12946510	17	38062196	rs2305480	20228799	Ulcerative_colitis	17q21.1	3e-08
rs2268177	1	22447316	rs3765350	24945404	Bone_mineral_density_(paediatric,_lower_limb)	1p36.12	6e-08
rs2268177	1	22447316	rs3765350	28743860	Bone_mineral_density_(paediatric,_total_body_less_head)	1p36.12	1e-08
rs2268177	1	22450487	rs2235529	24945404	Bone_mineral_density_(paediatric,_upper_limb)	1p36.12	3e-07
rs2268177	1	22470451	rs55938609	28333195	Endometriosis	1p36.12	6e-07
rs2268177	1	22468215	rs3820282	25581431	Epithelial_ovarian_cancer	1p36.12	8e-08
rs2268177	1	22470407	rs56318008	28877031	Gestational_age_at_birth_(maternal_effect)	1p36.12	3e-14
rs2268177	1	22447316	rs3765350	28743860	TB-LM_or_TBLH-BMD_(pleiotropy)	1p36.12	6e-09
rs2268177	1	22444975	rs10737462	29304378	Total_body_bone_mineral_density_(age_0-15)	1p36.12	2e-09
rs2268177	1	22470407	rs56318008	29304378	Total_body_bone_mineral_density	1p36.12	2e-25
rs2268177	1	22462111	rs12037376	30194396	Uterine_fibroids	1p36.12	4e-08
rs2268177	1	22458794	rs12404660	30595370	Waist-hip_ratio	1p36.12	2e-13
rs27069	5	1322468	rs381949	30410027	Benign_prostatic_hyperplasia_and_lower_urinary_tract_symptoms_(prostate_cancer_excluded)	5p15.33	6e-25
rs27069	5	1322468	rs381949	30410027	Benign_prostatic_hyperplasia_and_lower_urinary_tract_symptoms	5p15.33	2e-28
rs27069	5	1344458	rs31490	24292274	Chronic_lymphocytic_leukemia	5p15.33	2e-07
rs27069	5	1342714	rs31489	19836008	Lung_adenocarcinoma	5p15.33	2e-10
rs27069	5	1342714	rs31489	26545403	Nasopharyngeal_carcinoma	5p15.33	6e-13
rs27069	5	1344458	rs31490	25086665	Pancreatic_cancer	5p15.33	2e-11
rs27069	5	1336221	rs467095	28928442	Plantar_warts	5p15.33	2e-06
rs27069	5	1322468	rs381949	30410027	Prostate-specific_antigen_levels	5p15.33	5e-11
rs27069	5	1336221	rs467095	28604730	Squamous_cell_lung_carcinoma	5p15.33	7e-21
rs27071	5	1313242	rs36115365	30595370	Eosinophil_counts	5p15.33	2e-11
rs27071	5	1356684	rs37004	28139693	Prostate-specific_antigen_levels	5p15.33	9e-13
rs27071	5	1308552	rs4635969	20543847	Testicular_germ_cell_cancer	5p15.33	1e-23
rs27071	5	1308552	rs4635969	28604732	Testicular_germ_cell_tumor	5p15.33	3e-27
rs34424527	2	114000000	rs11123169	29403010	Creatinine_levels	2q14.1	5e-14
rs34424527	2	114000000	rs11123169	30604766	Estimated_glomerular_filtration_rate	2q14.1	8e-15
rs34424527	2	114000000	rs11123169	29403010	Glomerular_filtration_rate	2q14.1	2e-15
rs402710	5	1320722	rs402710	18978790	Lung_cancer	5p15.33	4e-06
rs4849176	2	114000000	rs2019137	27863252	Lymphocyte_counts	2q14.1	4e-11
rs4849177	2	114000000	rs7576384	29403010	Blood_urea_nitrogen_levels	2q14.1	1e-34
rs4849177	2	114000000	rs11123170	22797727	Renal_function-related_traits_(BUN)	2q14.1	3e-10
rs60622800	5	1325590	rs421284	27539887	Basal_cell_carcinoma	5p15.33	1e-18
rs60622800	5	1322087	rs401681	24163127	Bladder_cancer	5p15.33	4e-11
rs60622800	5	1322087	rs401681	18978787	Lung_cancer	5p15.33	8e-09
rs60622800	5	1320136	rs421629	28604730	Lung_cancer_in_ever_smokers	5p15.33	3e-17
rs60622800	5	1322087	rs401681	21983787	Melanoma	5p15.33	3e-08
rs60622800	5	1322087	rs401681	27436580	Nasopharyngeal_carcinoma	5p15.33	3e-14
rs60622800	5	1320247	rs380286	30429480	Nevus_count_or_cutaneous_melanoma	5p15.33	3e-14
rs60622800	5	1341101	rs31487	29739929	Non-melanoma_skin_cancer	5p15.33	2e-18
rs60622800	5	1322087	rs401681	29422604	Pancreatic_cancer	5p15.33	9e-17
rs60622800	5	1322087	rs401681	21160077	Serum_prostate-specific_antigen_levels	5p15.33	1e-10
rs60622800	5	1330253	rs452932	28781888	Uveal_melanoma	5p15.33	2e-09

## Sheet: ST5
Supplementary Table 5. Chr2 credible set SNPs for all analysed cervical phenotypes
hg38	hg19	rsID	Gene : Consequence	Phenotype
2:113196080_A_C	2:113953657_A_C	rs4849169	PSD4 : Intron Varian	ectropion
2:113196375_C_T	2:113953952_C_T	rs4848318	PSD4 : Intron Variant	ectropion
2:113196397_G_GACA	2:113953974_G_GACA	rs386649300	PSD4 : Intron Variant	ectropion
2:113196396_A_AT	2:113953974_A_AT	rs71385890	PSD4 : Intron Variant	ectropion
2:113196429_A_G	2:113954006_A_G	rs2241978	PSD4 : Intron Variant	ectropion
2:113196670_A_G	2:113954247_A_G	rs3828188	PSD4 : Intron Variant	ectropion
2:113196919_A_T	2:113954496_A_T	rs3828189	PSD4 : Intron Variant	ectropion
2:113197302_A_C	2:113954879_A_C	rs902696	PSD4 : Intron Variant	ectropion
2:113197497_A_G	2:113955074_A_G	rs902695	PSD4 : Intron Variant	ectropion
2:113198794_C_G	2:113956371_C_G	rs2276561	PSD4 : Synonymous Variant	ectropion
2:113199244_C_G	2:113956821_C_G	rs2305133	PSD4 : Intron Variant	ectropion
2:113199471_A_G	2:113957048_A_G	rs12612729	PSD4 : Intron Variant	ectropion
2:113199621_A_C	2:113957198_A_C	rs731834	PSD4 : Intron Variant	ectropion
2:113200060_A_G	2:113957637_A_G	rs2015769	PSD4 : Intron Variant	ectropion
2:113200133_C_CT	2:113957711_C_CT	rs35399276	PSD4 : Intron Variant	ectropion
2:113204494_C_T	2:113962071_C_T	rs3811059	PSD4 : 3 Prime UTR Variant	ectropion
2:113206162_C_T	2:113963739_C_T	rs12620738	PSD4 : 3 Prime UTR Variant	ectropion
2:113208058_C_T	2:113965635_C_T	rs62160781	PSD4 : 3 Prime UTR Variant	ectropion
2:113216055_A_G	2:113973632_A_G	rs2019137	PAX8 : 3 Prime UTR Variant	ectropion
2:113216387_C_T	2:113973964_C_T	rs895412	PAX8 : 3 Prime UTR Variant	ectropion
2:113220359_C_T	2:113977936_C_T	rs4849176	PAX8 : Intron Variant	ectropion
2:113224233_A_G	2:113981810_A_G	rs6755639	PAX8 : Intron Variant	ectropion
2:113224463_A_C	2:113982040_A_C	rs12619508	PAX8 : Intron Variant	ectropion
2:113226456_A_G	2:113984033_A_G	rs3748916	PAX8 : Intron Variant	ectropion
2:113234797_C_G	2:113992374_C_G	rs4849183	PAX8 : Intron Variant; PAX8-AS1 : 2KB Upstream Variant	ectropion
2:113209810_A_G	2:113967387_A_G	rs28522253	PSD4 : 500B Downstream Variant	cervicitis
2:113210040_C_T	2:113967617_C_T	rs28679654	None	cervicitis
2:113210730_A_G	2:113968307_A_G	rs1015755	None	cervicitis
2:113211226_G_T	2:113968803_G_T	rs1015753	None	cervicitis
2:113216224_C_T	2:113973801_C_T	rs1077855	PAX8 : 3 Prime UTR Variant	cervicitis
2:113217533_A_G	2:113975110_A_G	rs1049137	PAX8 : 3 Prime UTR Variant	cervicitis
2:113223068_C_G	2:113980645_C_G	rs12472361	PAX8 : Intron Variant	cervicitis
2:113225031_A_G	2:113982608_A_G	rs4849178	PAX8 : Intron Variant	cervicitis
2:113227609_C_G	2:113985186_C_G	rs4849180	PAX8 : Intron Variant	cervicitis
2:113229052_C_T	2:113986629_C_T	rs35222158	PAX8 : Intron Variant	cervicitis
2:113231659_C_T	2:113989236_C_T	rs2863242	PAX8 : Intron Variant	cervicitis
2:113232665_C_T	2:113990242_C_T	rs2166421	PAX8 : Intron Variant	cervicitis
2:113234624_A_G	2:113992201_A_G	rs4849182	PAX8 : Intron Variant; PAX8-AS1 : 2KB Upstream Variant	cervicitis
2:113209810_A_G	2:113967387_A_G	rs28522253	PSD4 : 500B Downstream Variant	dysplasia
2:113210730_A_G	2:113968307_A_G	rs1015755	None	dysplasia
2:113211226_G_T	2:113968803_G_T	rs1015753	None	dysplasia
2:113214022_A_G	2:113971599_A_G	rs6736334	None	dysplasia
2:113215773_A_G	2:113973350_A_G	rs35606997	PAX8 : 500B Downstream Variant	dysplasia
2:113216224_C_T	2:113973801_C_T	rs1077855	PAX8 : 3 Prime UTR Variant	dysplasia
2:113217533_A_G	2:113975110_A_G	rs1049137	PAX8 : 3 Prime UTR Variant	dysplasia
2:113221073_C_T	2:113978650_C_T	rs7578633	PAX8 : Intron Variant	dysplasia
2:113221363_C_G	2:113978940_C_G	rs11123170	PAX8 : Intron Variant	dysplasia
2:113223068_C_G	2:113980645_C_G	rs12472361	PAX8 : Intron Variant	dysplasia
2:113223445_A_G	2:113981022_A_G	rs6707386	PAX8 : Intron Variant	dysplasia
2:113223560_C_T	2:113981137_C_T	rs6755040	PAX8 : Intron Variant	dysplasia
2:113225007_C_T	2:113982584_C_T	rs4849177	PAX8 : Intron Variant	dysplasia
2:113225031_A_G	2:113982608_A_G	rs4849178	PAX8 : Intron Variant	dysplasia
2:113226726_C_T	2:113984303_C_T	rs11123172	PAX8 : Intron Variant	dysplasia
2:113227593_C_T	2:113985170_C_T	rs4849179	PAX8 : Intron Variant	dysplasia
2:113227609_C_G	2:113985186_C_G	rs4849180	PAX8 : Intron Variant	dysplasia
2:113229052_C_T	2:113986629_C_T	rs35222158	PAX8 : Intron Variant	dysplasia
2:113230915_A_G	2:113988492_A_G	rs10175462	PAX8 : Intron Variant	dysplasia
2:113231545_A_AG	2:113989123_A_AG	rs5833488	PAX8 : Intron Variant	dysplasia
2:113231659_C_T	2:113989236_C_T	rs2863242	PAX8 : Intron Variant	dysplasia
2:113231690_C_T	2:113989267_C_T	rs2863243	PAX8 : Intron Variant	dysplasia
2:113231750_C_T	2:113989327_C_T	rs7563094	PAX8 : Intron Variant	dysplasia
2:113232665_C_T	2:113990242_C_T	rs2166421	PAX8 : Intron Variant	dysplasia
2:113232684_A_G	2:113990261_A_G	rs7421852	PAX8 : Intron Variant	dysplasia
2:113232816_A_C	2:113990393_A_C	rs10206269	PAX8 : Intron Variant	dysplasia
2:113234393_A_G	2:113991970_A_G	rs4849181	PAX8 : Intron Variant; PAX8-AS1 : 2KB Upstream Variant	dysplasia
2:113234624_A_G	2:113992201_A_G	rs4849182	PAX8 : Intron Variant; PAX8-AS1 : 2KB Upstream Variant	dysplasia
2:113235223_T_TCC	2:113992800_T_TCC	rs1248293966	None	dysplasia
2:113235767_A_C	2:113993344_A_C	rs7589901	PAX8-AS1 : Intron Variant; PAX8 : Intron Variant	dysplasia
2:113235808_C_G	2:113993385_C_G	rs7576384	PAX8-AS1 : Intron Variant; PAX8 : Intron Variant	dysplasia
2:113210730_A_G	2:113968307_A_G	rs1015755	None	cervical_cancer
2:113211226_G_T	2:113968803_G_T	rs1015753	None	cervical_cancer
2:113214022_A_G	2:113971599_A_G	rs6736334	None	cervical_cancer
2:113214178_C_CA	2:113971756_C_CA	rs34424527	None	cervical_cancer
2:113216224_C_T	2:113973801_C_T	rs1077855	PAX8 : 3 Prime UTR Variant	cervical_cancer
2:113217533_A_G	2:113975110_A_G	rs1049137	PAX8 : 3 Prime UTR Variant	cervical_cancer
2:113220359_C_T	2:113977936_C_T	rs4849176	PAX8 : Intron Variant	cervical_cancer
2:113221073_C_T	2:113978650_C_T	rs7578633	PAX8 : Intron Variant	cervical_cancer
2:113221363_C_G	2:113978940_C_G	rs11123170	PAX8 : Intron Variant	cervical_cancer
2:113223068_C_G	2:113980645_C_G	rs12472361	PAX8 : Intron Variant	cervical_cancer
2:113223445_A_G	2:113981022_A_G	rs6707386	PAX8 : Intron Variant	cervical_cancer
2:113223560_C_T	2:113981137_C_T	rs6755040	PAX8 : Intron Variant	cervical_cancer
2:113225007_C_T	2:113982584_C_T	rs4849177	PAX8 : Intron Variant	cervical_cancer
2:113225031_A_G	2:113982608_A_G	rs4849178	PAX8 : Intron Variant	cervical_cancer
2:113226726_C_T	2:113984303_C_T	rs11123172	PAX8 : Intron Variant	cervical_cancer
2:113227593_C_T	2:113985170_C_T	rs4849179	PAX8 : Intron Variant	cervical_cancer
2:113227609_C_G	2:113985186_C_G	rs4849180	PAX8 : Intron Variant	cervical_cancer
2:113229052_C_T	2:113986629_C_T	rs35222158	PAX8 : Intron Variant	cervical_cancer
2:113230915_A_G	2:113988492_A_G	rs10175462	PAX8 : Intron Variant	cervical_cancer
2:113231659_C_T	2:113989236_C_T	rs2863242	PAX8 : Intron Variant	cervical_cancer
2:113231690_C_T	2:113989267_C_T	rs2863243	PAX8 : Intron Variant	cervical_cancer
2:113231750_C_T	2:113989327_C_T	rs7563094	PAX8 : Intron Variant	cervical_cancer
2:113232665_C_T	2:113990242_C_T	rs2166421	PAX8 : Intron Variant	cervical_cancer
2:113232684_A_G	2:113990261_A_G	rs7421852	PAX8 : Intron Variant	cervical_cancer
2:113232816_A_C	2:113990393_A_C	rs10206269	PAX8 : Intron Variant	cervical_cancer
2:113234393_A_G	2:113991970_A_G	rs4849181	PAX8 : Intron Variant; PAX8-AS1 : 2KB Upstream Variant	cervical_cancer
2:113234624_A_G	2:113992201_A_G	rs4849182	PAX8 : Intron Variant; PAX8-AS1 : 2KB Upstream Variant	cervical_cancer
2:113235767_A_C	2:113993344_A_C	rs7589901	PAX8-AS1 : Intron Variant; PAX8 : Intron Variant	cervical_cancer
2:113235808_C_G	2:113993385_C_G	rs7576384	PAX8-AS1 : Intron Variant; PAX8 : Intron Variant	cervical_cancer

## Sheet: ST6
Supplementary Table 6. Colocalisation analysis results and credible set SNPs for cervical dysplasia signal near DAPL1
locus	dataset	traits	SNP	PIP	CS_size
2:158273482-159273482	eQTL_GTEx.esophagus_gej_ge.nominal.sorted..txt	ENSG00000144283	2:158772906_A_G	0.208718	3
2:158273482-159273482	eQTL_GTEx.esophagus_gej_ge.nominal.sorted..txt	ENSG00000144283	2:158773482_A_G	0.4647	3
2:158273482-159273482	eQTL_GTEx.esophagus_gej_ge.nominal.sorted..txt	ENSG00000144283	2:158774193_A_G	0.32594	3

## Sheet: ST7
Supplementary Table 7. Cervical cancer GWAS meta-analysis lead signals in cervical dysplasia GWAS meta-analysis
SNP	CHR	POS	P-value
rs2268177	1	22415410	8.25e-06
rs4849177	2	113982584	2.2e-08
rs27069	5	1347128	3.11e-07
rs35508382	6	32593144	8.78e-18
rs12603332	17	38082807	0.003383

## Sheet: ST8
Supplementary Table 8. Gene-based analysis (MAGMA) results for genes passing multiple testing threshold (p<2.5x10-6)
GENE	CHR	START	STOP	NSNPS	NPARAM	N	ZSTAT	P	SYMBOL
ENSG00000125637	2	113914902	113966973	256	47	378831	5.9529	1.32e-09	PSD4
ENSG00000125618	2	113973574	114036527	319	30	378831	6.5313	3.26e-11	PAX8
ENSG00000049656	5	1317859	1345214	147	29	378831	7.0137	1.16e-12	CLPTM1L
ENSG00000204544	6	30951495	30957680	60	15	378831	4.6459	1.69e-06	MUC21
ENSG00000261272	6	30978251	31003179	527	39	378831	5.8539	2.4e-09	MUC22
ENSG00000204542	6	31079000	31080336	21	7	378831	5.3435	4.56e-08	C6orf15
ENSG00000204538	6	31105313	31107127	29	14	378831	5.4195	2.99e-08	PSORS1C2
ENSG00000204531	6	31132119	31148508	233	35	378831	5.2228	8.81e-08	POU5F1
ENSG00000206344	6	31165537	31171745	105	16	378831	6.8408	3.94e-12	HCG27
ENSG00000234745	6	31321649	31324965	177	34	378831	7.1887	3.27e-13	HLA-B
ENSG00000204520	6	31371356	31383092	253	31	378831	7.5333	2.47e-14	MICA
ENSG00000204516	6	31462658	31478901	281	24	378831	5.2362	8.19e-08	MICB
ENSG00000204511	6	31496494	31498009	26	9	378831	6.5314	3.26e-11	MCCD1
ENSG00000198563	6	31497996	31510225	112	27	378831	6.0785	6.07e-10	DDX39B
ENSG00000254870	6	31497996	31514385	141	31	378831	6.1241	4.56e-10	ATP6V1G2-DDX39B
ENSG00000213760	6	31512239	31516204	25	12	378831	6.1774	3.26e-10	ATP6V1G2
ENSG00000204498	6	31514647	31526606	93	24	378831	5.3057	5.61e-08	NFKBIL1
ENSG00000226979	6	31539831	31542101	14	6	378831	4.7983	8e-07	LTA
ENSG00000204472	6	31582961	31584798	9	4	378831	4.9682	3.38e-07	AIF1
ENSG00000263020	6	31633879	31641323	38	16	378831	4.9426	3.85e-07	CSNK2B-LY6G5B-1181
ENSG00000204424	6	31674640	31685581	41	17	378831	4.7912	8.29e-07	LY6G6F
ENSG00000250641	6	31674681	31685695	42	17	378831	4.9462	3.78e-07	MEGT1
ENSG00000213722	6	31694815	31698394	17	10	378831	4.9368	3.97e-07	DDAH2
ENSG00000204410	6	31707725	31732622	109	34	378831	5.2824	6.38e-08	MSH5
ENSG00000255152	6	31707797	31732628	108	34	378831	5.2066	9.62e-08	MSH5-SAPCD1
ENSG00000228727	6	31730576	31732628	14	10	378831	5.2171	9.09e-08	SAPCD1
ENSG00000204396	6	31733367	31745108	51	25	378831	4.7176	1.19e-06	VWA7
ENSG00000204394	6	31745295	31763730	68	32	378831	4.6628	1.56e-06	VARS
ENSG00000204388	6	31795512	31798031	11	7	378831	6.1118	4.93e-10	HSPA1B
ENSG00000204387	6	31802385	31807541	33	18	378831	4.7504	1.01e-06	C6orf48
ENSG00000204371	6	31847536	31865464	81	34	378831	4.931	4.09e-07	EHMT2
ENSG00000166278	6	31865562	31913449	218	48	378831	4.6188	1.93e-06	C2
ENSG00000204356	6	31919864	31926887	32	16	378831	4.9277	4.16e-07	NELFE
ENSG00000204351	6	31926857	31937532	50	20	378831	5.2591	7.24e-08	SKIV2L
ENSG00000204348	6	31937587	31940069	19	12	378831	5.0042	2.81e-07	DXO
ENSG00000204344	6	31938868	31950598	57	20	378831	5.1265	1.48e-07	STK19
ENSG00000231852	6	32006042	32009447	43	21	378831	4.7873	8.45e-07	CYP21A2
ENSG00000168477	6	32008931	32083111	330	58	378831	6.7548	7.15e-12	TNXB
ENSG00000213676	6	32065953	32096030	110	40	378831	6.3524	1.06e-10	ATF6B
ENSG00000204315	6	32096484	32098068	7	4	378831	4.9582	3.56e-07	FKBPL
ENSG00000221988	6	32121218	32134011	55	20	378831	5.1733	1.15e-07	PPT2
ENSG00000258388	6	32121622	32139755	77	27	378831	5.1489	1.31e-07	PPT2-EGFL8
ENSG00000204308	6	32146131	32151930	33	13	378831	5.6109	1.01e-08	RNF5
ENSG00000204305	6	32148745	32152101	22	12	378831	6.6143	1.87e-11	AGER
ENSG00000204304	6	32152512	32157963	28	15	378831	7.5255	2.63e-14	PBX2
ENSG00000204301	6	32162620	32191844	215	42	378831	5.3848	3.63e-08	NOTCH4
ENSG00000204296	6	32256303	32339684	1048	29	378831	7.303	1.41e-13	C6orf10
ENSG00000204287	6	32407619	32412823	82	14	378831	6.1094	5e-10	HLA-DRA
ENSG00000196126	6	32546546	32557625	337	17	378831	5.8014	3.29e-09	HLA-DRB1
ENSG00000196735	6	32595956	32614839	1729	24	378831	7.6899	7.36e-15	HLA-DQA1
ENSG00000179344	6	32627244	32636160	860	22	378831	6.6101	1.92e-11	HLA-DQB1
ENSG00000237541	6	32709119	32714992	98	11	378831	5.0337	2.41e-07	HLA-DQA2
ENSG00000241106	6	32780540	32784825	48	14	378831	4.6409	1.73e-06	HLA-DOB
ENSG00000250264	6	32781544	32806599	289	31	378831	5.7683	4e-09	TAP2
ENSG00000204267	6	32789610	32806557	194	28	378831	5.2137	9.26e-08	TAP2
ENSG00000204252	6	32971955	32977389	59	19	378831	5.3981	3.37e-08	HLA-DOA
ENSG00000223865	6	33043703	33054978	388	24	378831	5.5253	1.64e-08	HLA-DPB1
ENSG00000204248	6	33130458	33160276	143	27	378831	5.7855	3.62e-09	COL11A2
ENSG00000186075	17	38024417	38034149	51	7	378831	5.3543	4.29e-08	ZPBP2
ENSG00000073605	17	38060848	38076107	81	9	378831	5.8496	2.46e-09	GSDMB
ENSG00000172057	17	38077294	38083854	20	11	378831	5.6393	8.54e-09	ORMDL3
ENSG00000141293	17	46210802	46507637	1083	49	378831	4.5676	2.47e-06	SKAP1
ENSG00000125726	19	6583194	6604114	128	26	378831	4.5921	2.19e-06	CD70

## Sheet: ST9
Supplementary Table 9. Results of the look-up of variants previously associated with cervical cancer
Variant	EUR_p_val	ALL_p_val
rs10175462	1.41e-15	9.79351e-15
rs10272208	0.603993	7.11946e-06
rs114115115	1.92e-09	1.07821e-08
rs11637339	0.934612	0.500468
rs11684858	0.813601	NA
rs11985951	0.668672	0.533838
rs12068654	0.436666	0.544188
rs13117307	0.276285	0.0689194
rs138523818	0.782761	0.000449069
rs144335201	0.814161	0.000278328
rs145233920	0.670329	NA
rs17087933	0.774866	0.696133
rs17784899	0.436062	0.000160859
rs1885560	0.670966	0.000115174
rs2090064	0.739012	0.000149682
rs213237	0.259678	1.96323e-06
rs2239704	4.19e-08	4.31235e-11
rs2242660	3.63e-06	1.66448e-06
rs2267681	0.522641	0.754441
rs2516448	1.51e-23	1.13633e-22
rs2523496	1.58e-27	9.84762e-33
rs2530710	5.02e-05	6.95579e-11
rs2679850	0.964368	9.87553e-05
rs2856437	1.11e-15	1.19499e-15
rs28752857	0.228358	1.1448e-06
rs3117027	1.8e-09	2.15063e-09
rs3129795	0.929771	4.89715e-05
rs3130218	1.58e-12	1.30067e-13
rs3131631	1.65e-10	4.04428e-10
rs3132461	2.54e-10	1.36242e-10
rs380911	0.677042	5.2441e-05
rs3899697	0.531699	0.295509
rs4077818	0.319011	2.34967e-05
rs41286572	0.985474	NA
rs4282438	0.164787	0.000124759
rs4396968	0.437193	0.503463
rs4738017	0.780847	0.0890643
rs4782151	0.623308	0.878443
rs56804039	0.120703	0.168563
rs59661306	0.443832	0.0332306
rs62133116	0.976108	6.26675e-05
rs6513380	0.816663	NA
rs6547598	0.396227	0.669091
rs6558578	0.964052	0.394127
rs6726538	0.00688	0.00236996
rs72764914	0.029029	NA
rs73730372	8.82e-38	4.10185e-38
rs7457728	0.217453	0.350911
rs75724373	0.205644	0.000152948
rs75951998	0.238577	NA
rs7780883	0.894507	0.101041
rs78868683	0.521316	2.26389e-05
rs8067378	2.38e-09	1.65866e-08
rs8088832	0.651716	0.87739
rs872956	6.19e-07	6.89938e-12
rs910320	5.02e-07	5.7411e-12
rs9257927	0.815693	9.27379e-07
rs9272050	7.94e-40	NA
rs9272143	6.43e-37	NA
rs9276435	2.68e-11	NA
rs9277952	0.020455	0.00107785
rs9375182	0.952376	6.25774e-07
rs9532669	0.040246	0.0281535
rs997363	0.780148	0.354784

## Sheet: ST10
Supplementary Table 10. Results of the genetic correlations analysis between cervical cancer and selected traits form the LD-Hub
trait1	trait2	PMID	Category	ethnicity	note	rg	se	z	p	h2_obs	h2_obs_se	h2_int	h2_int_se	gcov_int	gcov_int_se	fdr
Cervical cancer	Age of first birth	27798627	reproductive	European	SNPs from the MHC (chr6 26M~34M) region was removed for this traits	-0.3661	0.0838	-4.3701	1.2421e-05	0.0631	0.0035	0.9507	0.0078	-0.0072	0.0052	0.000409893
Cervical cancer	Former vs Current smoker	20418890	smoking_behaviour	European	SNPs from the MHC (chr6 26M~34M) region was removed for this traits	-0.4516	0.142	-3.1807	0.0015	0.0598	0.0108	1.0034	0.0066	-0.0026	0.0045	0.02475
Cervical cancer	Ever vs never smoked	20418890	smoking_behaviour	European	SNPs from the MHC (chr6 26M~34M) region was removed for this traits	0.2669	0.0977	2.7313	0.0063	0.0736	0.0067	0.999	0.0062	0.0091	0.0043	0.0693
Cervical cancer	Mothers age at death	27015805	aging	European	SNPs from the MHC (chr6 26M~34M) region was removed for this traits	-0.3891	0.1507	-2.5814	0.0098	0.0344	0.0069	1.015	0.0068	0.0002	0.0047	0.07524
Cervical cancer	Fathers age at death	27015805	aging	European	SNPs from the MHC (chr6 26M~34M) region was removed for this traits	-0.4289	0.1695	-2.5309	0.0114	0.0403	0.0066	1.0176	0.0067	0.0013	0.005	0.07524
Cervical cancer	Smoking Cessation	30617275	smoking_behaviour	European	Caution: using this data may yield results outside bounds due to relative low Z score of the SNP heritability of the trait; SNPs from the MHC (chr6 26M~34M) region was removed for this traits	-1.2192	0.5076	-2.4019	0.0163	0.0069	0.0024	0.9995	0.0157	0.0257	0.0123	0.08965
Cervical cancer	Lung cancer (all)	24880342	cancer	European	SNPs from the MHC (chr6 26M~34M) region was removed for this traits	0.311	0.1405	2.2127	0.0269	0.1294	0.0306	1.0071	0.0083	-0.0029	0.005	0.117333
Cervical cancer	Lung cancer (squamous cell)	24880342	cancer	European	Caution: using this data may yield results outside bounds due to relative low Z score of the SNP heritability of the trait; SNPs from the MHC (chr6 26M~34M) region was removed for this traits	0.4499	0.2063	2.1813	0.0292	0.0492	0.0197	1.0079	0.007	-0.0042	0.0049	0.117333
Cervical cancer	Lung cancer	27488534	cancer	European	SNPs from the MHC (chr6 26M~34M) region was removed for this traits	0.284	0.1324	2.1446	0.032	0.3221	0.0666	1.0128	0.0078	-0.0018	0.0048	0.117333
Cervical cancer	Rheumatoid Arthritis	24390342	autoimmune	European	SNPs from the MHC (chr6 26M~34M) region was removed for this traits	0.1712	0.0883	1.9402	0.0524	0.1604	0.0295	1.0226	0.0177	-0.0059	0.0051	0.1441
Cervical cancer	Number of children ever born	27798627	reproductive	European	SNPs from the MHC (chr6 26M~34M) region was removed for this traits	0.1949	0.0998	1.9523	0.0509	0.0256	0.0018	0.9701	0.007	-0.0051	0.0052	0.1441
Cervical cancer	Smoking Initiation	30617275	smoking_behaviour	European	SNPs from the MHC (chr6 26M~34M) region was removed for this traits	0.2533	0.1295	1.9561	0.0505	0.005	0.0011	1.1049	0.0089	0.0133	0.006	0.1441
Cervical cancer	Squamous cell lung cancer	27488534	cancer	European	SNPs from the MHC (chr6 26M~34M) region was removed for this traits	0.3086	0.1747	1.7662	0.0774	0.0381	0.0124	1.0118	0.0063	-0.0026	0.0043	0.182443
Cervical cancer	Parents age at death	27015805	aging	European	SNPs from the MHC (chr6 26M~34M) region was removed for this traits	-0.3183	0.177	-1.7984	0.0721	0.0293	0.0068	1.0153	0.0063	0.0052	0.0051	0.182443
Cervical cancer	Lung adenocarcinoma	27488534	cancer	European	Caution: using this data may yield results outside bounds due to relative low Z score of the SNP heritability of the trait; SNPs from the MHC (chr6 26M~34M) region was removed for this traits	0.2735	0.1878	1.4563	0.1453	0.0338	0.0118	1.0163	0.0067	-0.0018	0.0044	0.31966
Cervical cancer	Cigarettes smoked per day	20418890	smoking_behaviour	European	SNPs from the MHC (chr6 26M~34M) region was removed for this traits	0.2025	0.1704	1.1888	0.2345	0.0528	0.0158	1.0107	0.0066	0.0033	0.0052	0.407289
Cervical cancer	Celiac disease	20190752	autoimmune	European	SNPs from the MHC (chr6 26M~34M) region was removed for this traits	-0.1737	0.1435	-1.2103	0.2262	0.2957	0.0529	1.0677	0.0113	-0.0083	0.0068	0.407289
Cervical cancer	Primary sclerosing cholangitis	27992413	autoimmune	Mixed	Caution: using this data may yield results outside bounds due to relative low Z score of the SNP heritability of the trait; SNPs from the MHC (chr6 26M~34M) region was removed for this traits	-0.1338	0.1068	-1.2531	0.2102	0.3957	0.1593	0.9936	0.016	0.0008	0.0052	0.407289
Cervical cancer	Cigarettes Per Day	30617275	smoking_behaviour	European	Caution: using this data may yield results outside bounds due to relative low Z score of the SNP heritability of the trait; SNPs from the MHC (chr6 26M~34M) region was removed for this traits	0.1539	0.1228	1.2531	0.2102	0.0206	0.0114	1.006	0.0162	-0.0031	0.0056	0.407289
Cervical cancer	Ulcerative colitis	26192919	autoimmune	European	SNPs from the MHC (chr6 26M~34M) region was removed for this traits	-0.083	0.0922	-0.9009	0.3676	0.253	0.0322	1.0494	0.0105	0.002	0.0048	0.579013
Cervical cancer	Leptin_adjBMI	26833098	hormone	European	SNPs from the MHC (chr6 26M~34M) region was removed for this traits	-0.1048	0.1183	-0.8857	0.3758	0.0963	0.019	1.0029	0.0074	0.0054	0.0045	0.579013
Cervical cancer	Age at Menarche	25231870	reproductive	European	SNPs from the MHC (chr6 26M~34M) region was removed for this traits	0.0448	0.0542	0.8269	0.4083	0.2034	0.0097	0.9495	0.0116	0.0012	0.0052	0.579013
Cervical cancer	Primary biliary cirrhosis	26394269	autoimmune	European	SNPs from the MHC (chr6 26M~34M) region was removed for this traits	0.1102	0.137	0.8045	0.4211	0.3769	0.0642	1.0036	0.01	0.0048	0.0059	0.579013
Cervical cancer	Pack Years	30617275	smoking_behaviour	European	Caution: using this data may yield results outside bounds due to relative low Z score of the SNP heritability of the trait; SNPs from the MHC (chr6 26M~34M) region was removed for this traits	0.2453	0.2843	0.8626	0.3884	0.1059	0.0463	1.028	0.0392	0.0171	0.0249	0.579013
Cervical cancer	Leptin_not_adjBMI	26833098	hormone	European	SNPs from the MHC (chr6 26M~34M) region was removed for this traits	-0.0852	0.1263	-0.6746	0.4999	0.1037	0.0167	0.9906	0.0069	0.0055	0.0049	0.659868
Cervical cancer	Multiple sclerosis	21833088	autoimmune	European	Caution: using this data may yield results outside bounds due to relative low Z score of the SNP heritability of the trait; SNPs from the MHC (chr6 26M~34M) region was removed for this traits	0.0967	0.222	0.4353	0.6633	0.0564	0.0278	1.0592	0.0091	-0.0058	0.0064	0.841881
Cervical cancer	Systemic lupus erythematosus	26502338	autoimmune	European	SNPs from the MHC (chr6 26M~34M) region was removed for this traits	0.0491	0.1415	0.3473	0.7284	0.3826	0.0675	1.1082	0.0103	0.0063	0.0058	0.890267
Cervical cancer	Age of smoking initiation	20418890	smoking_behaviour	European	SNPs from the MHC (chr6 26M~34M) region was removed for this traits	-0.0476	0.1955	-0.2435	0.8076	0.0596	0.0185	1.0007	0.0061	-0.0067	0.0043	0.91157
Cervical cancer	Inflammatory Bowel Disease (Euro)	26192919	autoimmune	European	SNPs from the MHC (chr6 26M~34M) region was removed for this traits	-0.0179	0.0827	-0.2164	0.8287	0.3338	0.0341	1.0526	0.0106	-0.0032	0.0052	0.91157
Cervical cancer	Age at Menopause	26414677	reproductive	European	SNPs from the MHC (chr6 26M~34M) region was removed for this traits	0.0209	0.0899	0.232	0.8165	0.1351	0.0157	0.991	0.0143	0.0035	0.005	0.91157
Cervical cancer	Crohns disease	26192919	autoimmune	European	SNPs from the MHC (chr6 26M~34M) region was removed for this traits	0.0127	0.0938	0.1359	0.8919	0.5049	0.0588	1.0216	0.0105	-0.0046	0.0057	0.949442
Cervical cancer	Eczema	26482879	autoimmune	Mixed	Caution: using this data may yield less robust results due to minor departure of the LD structure; SNPs from the MHC (chr6 26M~34M) region was removed for this traits	-0.012	0.1364	-0.0877	0.9301	0.0675	0.0155	1.0234	0.0075	0.0033	0.0043	0.958
Cervical cancer	Asthma	17611496	autoimmune	European	SNPs from the MHC (chr6 26M~34M) region was removed for this traits	-0.0095	0.1799	-0.0527	0.958	0.1126	0.0283	1.0134	0.0087	-0.0034	0.0057	0.958

[truncated: 2 more sheets: ST11, ST_12]
